# Supplementary material for: The Clock Mechanism Influences Neurobiology and Adaptations to Heart Failure in Clock∆19/∆19 Mice With Implications for Circadian Medicine
Source: Sci Rep. 2019 Mar 21;9:4994. doi: 10.1038/s41598-019-41469-7 (PMC6428811; doi:10.1038/s41598-019-41469-7)
Supplement: Supplementary file 2 — Supplementary Dataset 1 [file 41598_2019_41469_MOESM2_ESM.xlsx]

## Sheet: Tab1 
Tab 1. Genes with different expression in the mPFC of Clock∆19/∆19 versus WT mice
Note that the expression values for all conditions (baseline (BL), myocardial infarction (MI), heart failure (HF)) are provided, normalized data
Transcripts Cluster ID	Gene Symbol	Gene Description	Fold Change ([Clock BL] vs [WT BL])	Regulation ([Clock BL] vs [WT BL])	[Clock HF]	[Clock MI]	[Clock BL]	[WT HF]	[WT MI]	[WT BL]	Chromosome Number	ensembltranscript	entrezgene	genbank	GO(Avadis)	GO_biological_process	GO_cellular_component	GO_molecular_function	protein_domains	refseq	start	stop	strand	swissprot	total_probes	unigene
17413061	Gm17167|Gm29964	predictedgene17167|predictedgene,29964	4.4271	up	1.8778	1.34668	2.00852	-0.111974	-0.276584	-0.137841	chr4	ENSMUST00000169242	102640144///102631690							XM_006538396///XM_006538401	42206998	42242078	+		12
17412962	Gm17167|Gm29964|Gm21075|Gm13301	predictedgene17167|predictedgene,29964|predictedgene,21075|predictedgene13301	2.84062	up	1.64442	1.0275	1.2588	-0.258848	-0.0715257	-0.247406	chr4	ENSMUST00000117202|ENSMUST00000169242|ENSMUST00000178043|ENSMUST00000178906|ENSMUST00000179734|ENSMUST00000107991|ENSMUST00000165401|ENSMUST00000178882|ENSMUST00000179935|ENSMUST00000098119|ENSMUST00000107981|ENSMUST00000117125|ENSMUST00000119405|ENSMUST00000120436|ENSMUST00000177565|ENSMUST00000178723|ENSMUST00000178837|ENSMUST00000115902	102640144///102631690///100861610///101056185	DQ562653|BC059060|BC072647						XM_006538396///XM_006538401///XR_881410///XR_881412///NR_033506///XM_006538400///XR_390504///XR_390711///XR_881202///XR_881209///XR_881411///XR_881413///XR_882347///XR_030504///XR_401560///NR_033123///XR_140633///XR_390715///XR_882352///XR_168641///XR_390018///XR_390019///XR_881029///XM_006536383///XM_006536384///XR_390021///XR_390712	41883632	41884795	+		26
17413075			2.76548	up	1.54181	0.972648	1.21298	-0.279041	-0.0782442	-0.25455	chr4	ENSMUST00000117202|ENSMUST00000169242|ENSMUST00000178043|ENSMUST00000178906|ENSMUST00000179734|ENSMUST00000107991|ENSMUST00000120436|ENSMUST00000165401|ENSMUST00000178882|ENSMUST00000179935|ENSMUST00000098119|ENSMUST00000107981|ENSMUST00000117125|ENSMUST00000119405|ENSMUST00000177565|ENSMUST00000178723|ENSMUST00000178837|ENSMUST00000115902		DQ562653|BC059060|BC072647						NR_033506///XM_006538396///XM_006538400///XM_006538401///XR_390504///XR_390711///XR_881202///XR_881209///XR_881410///XR_881411///XR_881412///XR_881413///XR_882347///XR_030504///XR_401560///NR_033123///XR_140633///XR_390715///XR_882352///XR_168641///XR_390018///XR_390019///XR_881029///XM_006536383///XM_006536384///XR_390021///XR_390712	42244362	42245525	+		28
17412952	Gm29804|Gm5859|Gm29801|Gm21075|Gm13301	predictedgene,29804|predictedpseudogene5859|predictedgene,29801|predictedgene,21075|predictedgene13301	2.33575	up	1.28223	0.813832	1.02405	-0.193408	-0.00538874	-0.199834	chr4	ENSMUST00000121728|ENSMUST00000165401|ENSMUST00000098119|ENSMUST00000107981|ENSMUST00000117202|ENSMUST00000169242|ENSMUST00000178043|ENSMUST00000178906|ENSMUST00000179734|ENSMUST00000177565	101056232///545605///101056225///100861610///101056185	BC059060|BC072647						XM_006538400///XR_390504///XR_390711///XR_406704///XR_881410///XR_881412///XR_030504///XR_401560///XR_881411///XR_881413///NR_033123///NR_033506///XM_006538396///XM_006538401///XR_140633///XR_881202///XR_881209///XR_882347///XR_882352///XR_881029///XR_168641///XR_390019	41867667	41892837	+		27
17434158	LOC100041599	proteinFAM205A-like	2.21382	up	1.16417	0.661532	0.938411	-0.398598	-0.0980538	-0.208126	chr4_GL456350_random	ENSMUST00000117202|ENSMUST00000169242|ENSMUST00000178043|ENSMUST00000178906|ENSMUST00000179734|ENSMUST00000098119|ENSMUST00000107991|ENSMUST00000117125|ENSMUST00000119405|ENSMUST00000120436|ENSMUST00000165401|ENSMUST00000179935|ENSMUST00000107981|ENSMUST00000121728|ENSMUST00000178882|ENSMUST00000115902|ENSMUST00000177565|ENSMUST00000178723|ENSMUST00000178837	100041599	BC059060|BC072647						XR_168641///NR_033506///XM_006538400///XR_390504///XR_390711///XR_881202///XR_881209///XR_881410///XR_881411///XR_881412///XR_881413///XR_882347///NR_033123///XM_006538396///XM_006538401///XR_030504///XR_140633///XR_390715///XR_401560///XR_882352///XR_390018///XR_390019///XR_881029///XM_006536383///XM_006536384///XR_390021///XR_390712	222627	224577	-		25
17424407	Gm13303	predictedgene13303[Source:MGISymbol;Acc:MGI:3705775]	2.19549	up	1.09962	0.714526	0.94512	-0.275237	-0.107013	-0.189423	chr4	ENSMUST00000117125|ENSMUST00000169242|ENSMUST00000117202|ENSMUST00000165401|ENSMUST00000178043|ENSMUST00000178906|ENSMUST00000179734|ENSMUST00000084677|ENSMUST00000098119|ENSMUST00000107981|ENSMUST00000119405|ENSMUST00000121728|ENSMUST00000177565|ENSMUST00000179644		DQ687153|BC059060|BC072647						NR_033506///XM_006538400///XR_881202///XR_881209///XR_881410///XR_881411///XR_881413///XR_882347///XR_140633///XR_881412///XR_882352///NR_033123///XM_006538396///XM_006538401///XR_030504///XR_390504///XR_390711///XR_390715///XR_401560///XR_168641///XR_390018///XR_390019///XR_881029///XM_006536383///XM_006536384///XR_390021///XR_390712	42377727	42380236	-		25
17434285	Gm1987|Ccl21a	predictedgene1987|chemokine(C-Cmotif)ligand21A(serine)	2.17823	up	1.07265	0.442978	0.969862	-0.268683	-0.148017	-0.153292	chr4_JH584294_random	ENSMUST00000095114|ENSMUST00000178919|ENSMUST00000098123|ENSMUST00000098128|ENSMUST00000178765|ENSMUST00000177695|ENSMUST00000178081|ENSMUST00000178168|ENSMUST00000178864	100504362///18829	AF001980|AF006637|BC025974|BC028747|BC038120|BC087957|U88322	GO:0001768|GO:0001771|GO:0001954|GO:0002407|GO:0002606|GO:0006935|GO:0006954|GO:0006955|GO:0010560|GO:0010759|GO:0030838|GO:0031274|GO:0031295|GO:0031529|GO:0033630|GO:0034695|GO:0035759|GO:0043123|GO:0043552|GO:0045860|GO:0046330|GO:0048260|GO:0048469|GO:0050921|GO:0051209|GO:0051491|GO:0051897|GO:0060326|GO:0070374|GO:0090023|GO:0090630|GO:0097026|GO:2000107|GO:2000147|GO:2000529|GO:2000548|GO:…	NM_001193667 // GO:0001768 // establishment of T cell polarity // inferred from sequence or structural similarity ///NM_001193667 // GO:0001771 // immunological synapse formation // inferred from direct assay ///NM_001193667 // GO:0001954 // positive regulation of cell-matrix adhesion // inferred from sequence or structural similarity ///NM_001193667 // GO:0002407 // dendritic cell chemotaxis // …	NM_001193667 // GO:0005576 // extracellular region // inferred from electronic annotation ///NM_001193667 // GO:0005615 // extracellular space // inferred from electronic annotation ///NM_001193667 // GO:0005622 // intracellular // inferred from sequence or structural similarity ///NM_011124 // GO:0005622 // intracellular // not recorded ///NM_011124 // GO:0005576 // extracellular region // infer…	NM_001193667 // GO:0005125 // cytokine activity // inferred from electronic annotation ///NM_001193667 // GO:0008009 // chemokine activity // inferred from direct assay ///NM_001193667 // GO:0008009 // chemokine activity // inferred from electronic annotation ///NM_001193667 // GO:0031732 // CCR7 chemokine receptor binding // inferred from electronic annotation ///NM_001193667 // GO:0031732 // CC…	OTTMUST00000015039 // Pfam // IPR001811 // Chemokine interleukin-8-like domain///ENSMUST00000095114 // Pfam // IPR001811 // Chemokine interleukin-8-like domain///ENSMUST00000178919 // Pfam // IPR001811 // Chemokine interleukin-8-like domain	NM_001193667///NM_011124///NM_001193666///NM_001193668///NM_001270360///NM_011335///NM_023052///XM_001473394///XM_001473258	120655	121788	-	P84444	28	Mm.220853///Mm.458815
17413078	Gm13304|Gm10591|Gm21541|Ccl21b|Ccl21c	predictedgene13304|predictedgene10591|predictedgene,21541|chemokine(C-Cmotif)ligand21B(leucine)|chemokine(C-Cmotif)ligand21C(leucine)	2.10245	up	1.08748	0.423314	0.901493	-0.296505	-0.0915122	-0.170581	chr4	ENSMUST00000098123|ENSMUST00000098128|ENSMUST00000177695|ENSMUST00000178081|ENSMUST00000178168|ENSMUST00000178765|ENSMUST00000178864|ENSMUST00000095114|ENSMUST00000178919	100504346///100504239///100862177///100042493///65956	BC087957|U88322|AF006637|BC025974|BC028747|BC038120|AF001980	GO:0006935|GO:0006954|GO:0006955|GO:0060326|GO:0030595|GO:0045638|GO:0005576|GO:0005615|GO:0005622|GO:0009897|GO:0005578|GO:0005125|GO:0008009|GO:0031732|GO:0042379	NM_001193666 // GO:0006935 // chemotaxis // inferred from electronic annotation ///NM_001193666 // GO:0006954 // inflammatory response // inferred from electronic annotation ///NM_001193666 // GO:0006955 // immune response // inferred from electronic annotation ///NM_001193666 // GO:0060326 // cell chemotaxis // inferred from electronic annotation ///NM_001193668 // GO:0006935 // chemotaxis // in…	NM_001193666 // GO:0005576 // extracellular region // inferred from electronic annotation ///NM_001193666 // GO:0005615 // extracellular space // inferred from electronic annotation ///NM_001193668 // GO:0005576 // extracellular region // inferred from electronic annotation ///NM_001193668 // GO:0005615 // extracellular space // inferred from electronic annotation ///NM_001270360 // GO:0005576 //…	NM_001193666 // GO:0005125 // cytokine activity // inferred from electronic annotation ///NM_001193666 // GO:0008009 // chemokine activity // inferred from electronic annotation ///NM_001193666 // GO:0031732 // CCR7 chemokine receptor binding // inferred from electronic annotation ///NM_001193668 // GO:0005125 // cytokine activity // inferred from electronic annotation ///NM_001193668 // GO:00080…	OTTMUST00000026562 // Pfam // IPR001811 // Chemokine interleukin-8-like domain///ENSMUST00000098123 // Pfam // IPR001811 // Chemokine interleukin-8-like domain///ENSMUST00000098128 // Pfam // IPR001811 // Chemokine interleukin-8-like domain///ENSMUST00000177695 // Pfam // IPR001811 // Chemokine interleukin-8-like domain///ENSMUST00000178081 // Pfam // IPR001811 // Chemokine interleukin-8-like dom…	NM_001193666///NM_001193668///NM_001270360///NM_011335///NM_023052///XM_001473258///XM_001473394///NM_001193667///NM_011124	42255659	42256825	+	P86792///P86793	25	Mm.407493
17434230	Gm13304|Gm10591|Gm21541|Ccl21b|Ccl21c	predictedgene13304|predictedgene10591|predictedgene,21541|chemokine(C-Cmotif)ligand21B(leucine)|chemokine(C-Cmotif)ligand21C(leucine)	2.10245	up	1.08748	0.423314	0.901493	-0.296505	-0.0915122	-0.170581	chr4_JH584293_random	ENSMUST00000098123|ENSMUST00000098128|ENSMUST00000177695|ENSMUST00000178081|ENSMUST00000178168|ENSMUST00000178765|ENSMUST00000178864|ENSMUST00000095114|ENSMUST00000178919	100504346///100504239///100862177///100042493///65956	BC087957|U88322|AF006637|BC025974|BC028747|BC038120|AF001980	GO:0006935|GO:0006954|GO:0006955|GO:0060326|GO:0030595|GO:0045638|GO:0005576|GO:0005615|GO:0005622|GO:0009897|GO:0005578|GO:0005125|GO:0008009|GO:0031732|GO:0042379	NM_001193666 // GO:0006935 // chemotaxis // inferred from electronic annotation ///NM_001193666 // GO:0006954 // inflammatory response // inferred from electronic annotation ///NM_001193666 // GO:0006955 // immune response // inferred from electronic annotation ///NM_001193666 // GO:0060326 // cell chemotaxis // inferred from electronic annotation ///NM_001193668 // GO:0006935 // chemotaxis // in…	NM_001193666 // GO:0005576 // extracellular region // inferred from electronic annotation ///NM_001193666 // GO:0005615 // extracellular space // inferred from electronic annotation ///NM_001193668 // GO:0005576 // extracellular region // inferred from electronic annotation ///NM_001193668 // GO:0005615 // extracellular space // inferred from electronic annotation ///NM_001270360 // GO:0005576 //…	NM_001193666 // GO:0005125 // cytokine activity // inferred from electronic annotation ///NM_001193666 // GO:0008009 // chemokine activity // inferred from electronic annotation ///NM_001193666 // GO:0031732 // CCR7 chemokine receptor binding // inferred from electronic annotation ///NM_001193668 // GO:0005125 // cytokine activity // inferred from electronic annotation ///NM_001193668 // GO:00080…	OTTMUST00000026562 // Pfam // IPR001811 // Chemokine interleukin-8-like domain///ENSMUST00000098123 // Pfam // IPR001811 // Chemokine interleukin-8-like domain///ENSMUST00000098128 // Pfam // IPR001811 // Chemokine interleukin-8-like domain///ENSMUST00000177695 // Pfam // IPR001811 // Chemokine interleukin-8-like domain///ENSMUST00000178081 // Pfam // IPR001811 // Chemokine interleukin-8-like dom…	NM_001193666///NM_001193668///NM_001270360///NM_011335///NM_023052///XM_001473258///NM_001193667///NM_011124///XM_001473394	59769	60935	-	P86792///P86793	25	Mm.407493
17434095	LOC100041536|Gm13303	proteinFAM205A-like|predictedgene13303[Source:MGISymbol;Acc:MGI:3705775]	2.04802	up	1.09392	0.6589	0.877431	-0.222775	-0.0104113	-0.156801	chr4_GL456350_random	ENSMUST00000117125|ENSMUST00000169242|ENSMUST00000178043|ENSMUST00000178906|ENSMUST00000098119|ENSMUST00000117202|ENSMUST00000165401|ENSMUST00000179734|ENSMUST00000107981|ENSMUST00000121728|ENSMUST00000177565	100041536	DQ687153|BC059060|BC072647						XR_881029///XR_881411///XR_881413///NR_033506///XM_006538400///XR_881202///XR_881209///XR_881410///XR_882347///NR_033123///XM_006538396///XM_006538401///XR_030504///XR_140633///XR_390504///XR_390711///XR_401560///XR_881412///XR_882352///XR_168641///XR_390018///XR_390019///XM_006536383///XR_881027	78613	90423	+		42
17547846	Gm27177	predictedgene27177	2.01095	up	0.484965	0.393934	0.450664	-0.522811	-0.366656	-0.557212	chr14	ENSMUST00000183339|ENSMUST00000184034|ENSMUST00000183695|ENSMUST00000183917|ENSMUST00000184816	102636146	BC086315						XR_874768///XR_878918///XR_874776	69581754	69762619	-		17
17412965	Gm13304|Gm10591|Gm21541|Ccl21b|Ccl21c	predictedgene13304|predictedgene10591|predictedgene,21541|chemokine(C-Cmotif)ligand21B(leucine)|chemokine(C-Cmotif)ligand21C(leucine)	2.00929	up	0.966892	0.371238	0.777734	-0.251666	-0.110526	-0.22895	chr4	ENSMUST00000098123|ENSMUST00000098128|ENSMUST00000177695|ENSMUST00000178081|ENSMUST00000178168|ENSMUST00000178765|ENSMUST00000178864|ENSMUST00000095114|ENSMUST00000178919	100504346///100504239///100862177///100042493///65956	BC087957|U88322|AF006637|BC025974|BC028747|BC038120|AF001980	GO:0006935|GO:0006954|GO:0006955|GO:0060326|GO:0030595|GO:0045638|GO:0005576|GO:0005615|GO:0005622|GO:0009897|GO:0005578|GO:0005125|GO:0008009|GO:0031732|GO:0042379	NM_001193666 // GO:0006935 // chemotaxis // inferred from electronic annotation ///NM_001193666 // GO:0006954 // inflammatory response // inferred from electronic annotation ///NM_001193666 // GO:0006955 // immune response // inferred from electronic annotation ///NM_001193666 // GO:0060326 // cell chemotaxis // inferred from electronic annotation ///NM_001193668 // GO:0006935 // chemotaxis // in…	NM_001193666 // GO:0005576 // extracellular region // inferred from electronic annotation ///NM_001193666 // GO:0005615 // extracellular space // inferred from electronic annotation ///NM_001193668 // GO:0005576 // extracellular region // inferred from electronic annotation ///NM_001193668 // GO:0005615 // extracellular space // inferred from electronic annotation ///NM_001270360 // GO:0005576 //…	NM_001193666 // GO:0005125 // cytokine activity // inferred from electronic annotation ///NM_001193666 // GO:0008009 // chemokine activity // inferred from electronic annotation ///NM_001193666 // GO:0031732 // CCR7 chemokine receptor binding // inferred from electronic annotation ///NM_001193668 // GO:0005125 // cytokine activity // inferred from electronic annotation ///NM_001193668 // GO:00080…	OTTMUST00000026562 // Pfam // IPR001811 // Chemokine interleukin-8-like domain///ENSMUST00000098123 // Pfam // IPR001811 // Chemokine interleukin-8-like domain///ENSMUST00000098128 // Pfam // IPR001811 // Chemokine interleukin-8-like domain///ENSMUST00000177695 // Pfam // IPR001811 // Chemokine interleukin-8-like domain///ENSMUST00000178081 // Pfam // IPR001811 // Chemokine interleukin-8-like dom…	NM_001193666///NM_001193668///NM_001270360///NM_011335///NM_023052///XM_001473258///XM_001473394///NM_001193667///NM_011124	41903577	41904743	+	P86792///P86793	25	Mm.407493
17413025	Gm13304|Gm10591|Gm21541|Ccl21b|Ccl21c	predictedgene13304|predictedgene10591|predictedgene,21541|chemokine(C-Cmotif)ligand21B(leucine)|chemokine(C-Cmotif)ligand21C(leucine)	2.00929	up	0.966892	0.371238	0.777734	-0.251666	-0.110526	-0.22895	chr4	ENSMUST00000098123|ENSMUST00000098128|ENSMUST00000177695|ENSMUST00000178081|ENSMUST00000178168|ENSMUST00000178765|ENSMUST00000178864|ENSMUST00000095114|ENSMUST00000178919	100504346///100504239///100862177///100042493///65956	BC087957|U88322|AF006637|BC025974|BC028747|BC038120|AF001980	GO:0006935|GO:0006954|GO:0006955|GO:0060326|GO:0030595|GO:0045638|GO:0005576|GO:0005615|GO:0005622|GO:0009897|GO:0005578|GO:0005125|GO:0008009|GO:0031732|GO:0042379	NM_001193666 // GO:0006935 // chemotaxis // inferred from electronic annotation ///NM_001193666 // GO:0006954 // inflammatory response // inferred from electronic annotation ///NM_001193666 // GO:0006955 // immune response // inferred from electronic annotation ///NM_001193666 // GO:0060326 // cell chemotaxis // inferred from electronic annotation ///NM_001193668 // GO:0006935 // chemotaxis // in…	NM_001193666 // GO:0005576 // extracellular region // inferred from electronic annotation ///NM_001193666 // GO:0005615 // extracellular space // inferred from electronic annotation ///NM_001193668 // GO:0005576 // extracellular region // inferred from electronic annotation ///NM_001193668 // GO:0005615 // extracellular space // inferred from electronic annotation ///NM_001270360 // GO:0005576 //…	NM_001193666 // GO:0005125 // cytokine activity // inferred from electronic annotation ///NM_001193666 // GO:0008009 // chemokine activity // inferred from electronic annotation ///NM_001193666 // GO:0031732 // CCR7 chemokine receptor binding // inferred from electronic annotation ///NM_001193668 // GO:0005125 // cytokine activity // inferred from electronic annotation ///NM_001193668 // GO:00080…	OTTMUST00000026562 // Pfam // IPR001811 // Chemokine interleukin-8-like domain///ENSMUST00000098123 // Pfam // IPR001811 // Chemokine interleukin-8-like domain///ENSMUST00000098128 // Pfam // IPR001811 // Chemokine interleukin-8-like domain///ENSMUST00000177695 // Pfam // IPR001811 // Chemokine interleukin-8-like domain///ENSMUST00000178081 // Pfam // IPR001811 // Chemokine interleukin-8-like dom…	NM_001193666///NM_001193668///NM_001270360///NM_011335///NM_023052///XM_001473258///NM_001193667///NM_011124///XM_001473394	42114751	42115917	+	P86792///P86793	25	Mm.407493
17413123	Gm13304|Gm10591|Gm21541|Ccl21b|Ccl21c	predictedgene13304|predictedgene10591|predictedgene,21541|chemokine(C-Cmotif)ligand21B(leucine)|chemokine(C-Cmotif)ligand21C(leucine)	2.00929	up	0.966892	0.371238	0.777734	-0.251666	-0.110526	-0.22895	chr4	ENSMUST00000098123|ENSMUST00000098128|ENSMUST00000177695|ENSMUST00000178081|ENSMUST00000178168|ENSMUST00000178765|ENSMUST00000178864|ENSMUST00000095114|ENSMUST00000178919	100504346///100504239///100862177///100042493///65956	BC087957|U88322|AF006637|BC025974|BC028747|BC038120|AF001980	GO:0006935|GO:0006954|GO:0006955|GO:0060326|GO:0030595|GO:0045638|GO:0005576|GO:0005615|GO:0005622|GO:0009897|GO:0005578|GO:0005125|GO:0008009|GO:0031732|GO:0042379	NM_001193666 // GO:0006935 // chemotaxis // inferred from electronic annotation ///NM_001193666 // GO:0006954 // inflammatory response // inferred from electronic annotation ///NM_001193666 // GO:0006955 // immune response // inferred from electronic annotation ///NM_001193666 // GO:0060326 // cell chemotaxis // inferred from electronic annotation ///NM_001193668 // GO:0006935 // chemotaxis // in…	NM_001193666 // GO:0005576 // extracellular region // inferred from electronic annotation ///NM_001193666 // GO:0005615 // extracellular space // inferred from electronic annotation ///NM_001193668 // GO:0005576 // extracellular region // inferred from electronic annotation ///NM_001193668 // GO:0005615 // extracellular space // inferred from electronic annotation ///NM_001270360 // GO:0005576 //…	NM_001193666 // GO:0005125 // cytokine activity // inferred from electronic annotation ///NM_001193666 // GO:0008009 // chemokine activity // inferred from electronic annotation ///NM_001193666 // GO:0031732 // CCR7 chemokine receptor binding // inferred from electronic annotation ///NM_001193668 // GO:0005125 // cytokine activity // inferred from electronic annotation ///NM_001193668 // GO:00080…	OTTMUST00000026562 // Pfam // IPR001811 // Chemokine interleukin-8-like domain///ENSMUST00000098123 // Pfam // IPR001811 // Chemokine interleukin-8-like domain///ENSMUST00000098128 // Pfam // IPR001811 // Chemokine interleukin-8-like domain///ENSMUST00000177695 // Pfam // IPR001811 // Chemokine interleukin-8-like domain///ENSMUST00000178081 // Pfam // IPR001811 // Chemokine interleukin-8-like dom…	NM_001193666///NM_001193668///NM_001270360///NM_011335///NM_023052///XM_001473258///NM_001193667///NM_011124///XM_001473394	42612087	42613253	+	P86792///P86793	25	Mm.407493
17434150	Gm13304|Gm10591|Gm21541|Ccl21b|Ccl21c	predictedgene13304|predictedgene10591|predictedgene,21541|chemokine(C-Cmotif)ligand21B(leucine)|chemokine(C-Cmotif)ligand21C(leucine)	2.00929	up	0.966892	0.371238	0.777734	-0.251666	-0.110526	-0.22895	chr4_GL456350_random	ENSMUST00000098123|ENSMUST00000098128|ENSMUST00000177695|ENSMUST00000178081|ENSMUST00000178168|ENSMUST00000178765|ENSMUST00000178864|ENSMUST00000095114|ENSMUST00000178919	100504346///100504239///100862177///100042493///65956	BC087957|U88322|AF006637|BC025974|BC028747|BC038120|AF001980	GO:0006935|GO:0006954|GO:0006955|GO:0060326|GO:0030595|GO:0045638|GO:0005576|GO:0005615|GO:0005622|GO:0009897|GO:0005578|GO:0005125|GO:0008009|GO:0031732|GO:0042379	NM_001193666 // GO:0006935 // chemotaxis // inferred from electronic annotation ///NM_001193666 // GO:0006954 // inflammatory response // inferred from electronic annotation ///NM_001193666 // GO:0006955 // immune response // inferred from electronic annotation ///NM_001193666 // GO:0060326 // cell chemotaxis // inferred from electronic annotation ///NM_001193668 // GO:0006935 // chemotaxis // in…	NM_001193666 // GO:0005576 // extracellular region // inferred from electronic annotation ///NM_001193666 // GO:0005615 // extracellular space // inferred from electronic annotation ///NM_001193668 // GO:0005576 // extracellular region // inferred from electronic annotation ///NM_001193668 // GO:0005615 // extracellular space // inferred from electronic annotation ///NM_001270360 // GO:0005576 //…	NM_001193666 // GO:0005125 // cytokine activity // inferred from electronic annotation ///NM_001193666 // GO:0008009 // chemokine activity // inferred from electronic annotation ///NM_001193666 // GO:0031732 // CCR7 chemokine receptor binding // inferred from electronic annotation ///NM_001193668 // GO:0005125 // cytokine activity // inferred from electronic annotation ///NM_001193668 // GO:00080…	OTTMUST00000026562 // Pfam // IPR001811 // Chemokine interleukin-8-like domain///ENSMUST00000098123 // Pfam // IPR001811 // Chemokine interleukin-8-like domain///ENSMUST00000098128 // Pfam // IPR001811 // Chemokine interleukin-8-like domain///ENSMUST00000177695 // Pfam // IPR001811 // Chemokine interleukin-8-like domain///ENSMUST00000178081 // Pfam // IPR001811 // Chemokine interleukin-8-like dom…	NM_001193666///NM_001193668///NM_001270360///NM_011335///NM_023052///XM_001473258///XM_001473394///NM_001193667///NM_011124	211325	212491	-	P86792///P86793	25	Mm.407493
17304162	Tmem254b|Tmem254c|Tmem254a	transmembraneprotein254b|transmembraneprotein254c|transmembraneprotein254a	1.9941	up	0.721576	0.879738	0.640632	-0.605573	-0.33891	-0.355104	chr14	ENSMUST00000022418|ENSMUST00000100806|ENSMUST00000100811|ENSMUST00000100813|ENSMUST00000100818|ENSMUST00000100819|ENSMUST00000183976|ENSMUST00000184129|ENSMUST00000184440|ENSMUST00000184797|ENSMUST00000185006	100039257///100039192///66039	BC031854	GO:0016020|GO:0016021		NM_001270495 // GO:0016020 // membrane // inferred from electronic annotation ///NM_001270495 // GO:0016021 // integral component of membrane // inferred from electronic annotation ///NM_001270496 // GO:0016020 // membrane // inferred from electronic annotation ///NM_001270496 // GO:0016021 // integral component of membrane // inferred from electronic annotation ///NM_001270498 // GO:0016020 // m…		ENSMUST00000022418 // Pfam // IPR028110 // Protein of unknown function DUF4499///ENSMUST00000100806 // Pfam // IPR028110 // Protein of unknown function DUF4499///ENSMUST00000100811 // Pfam // IPR028110 // Protein of unknown function DUF4499///ENSMUST00000100813 // Pfam // IPR028110 // Protein of unknown function DUF4499///ENSMUST00000100818 // Pfam // IPR028110 // Protein of unknown function DUF4…	NM_001270495///NM_001270496///NM_001270498///NM_001270499///NM_025311///NM_026679///XM_006519371	25923298	25927702	-	Q9DCV5///Q9D890///Q8BMZ9///V9GX22	28	Mm.33344
17412995			1.97619	up	0.636106	0.409562	0.644181	-0.5509	-0.251919	-0.338542	chr4			DQ553596|DQ553597|DQ725156							42028025	42033786	+		26
17413100			1.97619	up	0.636106	0.409562	0.644181	-0.5509	-0.251919	-0.338542	chr4			DQ553596|DQ553597|DQ725156							42380236	42385997	+		26
17413000	Gm3893|Gm21093|Gm3883|Gm7819	predictedgene3893|predictedgene,21093|predictedgene3883|predictedgene7819	1.97512	up	1.04742	0.688652	0.826048	-0.262939	-0.034795	-0.155891	chr4	ENSMUST00000098119|ENSMUST00000107991|ENSMUST00000117125|ENSMUST00000117125|ENSMUST00000178043|ENSMUST00000178882|ENSMUST00000178906|ENSMUST00000179734|ENSMUST00000179935|ENSMUST00000180032|ENSMUST00000178723|ENSMUST00000178837|ENSMUST00000115902|ENSMUST00000107979|ENSMUST00000169242|ENSMUST00000107981|ENSMUST00000117202|ENSMUST00000165401|ENSMUST00000108026|ENSMUST00000115912|ENSMUST00000119405|…	100042539///100861635///100042519///665845	BC059060|DQ562653|BC072647						NR_033506///XR_881411///XR_881413///XR_882347///XM_006536383///XM_006536384///XR_881027///XM_006538400///XR_401560///XR_881202///XR_881209///XR_881410///XR_881412///NR_033123///XM_006538396///XM_006538401///XR_030504///XR_140633///XR_390504///XR_390711///XR_882352///NM_001085530///NM_001277167///XM_001481239///XM_003688793///XM_006538093///XM_006538394///XM_006538397///XM_011250070///XM_011250140…	42055152	42468773	+	Q6PCY5///E9Q1I1	56	Mm.418556///Mm.491681///Mm.491690
17304177	Tmem254b|Tmem254c|Tmem254a	transmembraneprotein254b|transmembraneprotein254c|transmembraneprotein254a	1.97477	up	0.643921	0.82365	0.596308	-0.657909	-0.337037	-0.385379	chr14	ENSMUST00000022418|ENSMUST00000100806|ENSMUST00000100811|ENSMUST00000100813|ENSMUST00000100818|ENSMUST00000100819|ENSMUST00000183976|ENSMUST00000184129|ENSMUST00000184440|ENSMUST00000184797|ENSMUST00000185006	100039257///100039192///66039	BC031854	GO:0016020|GO:0016021		NM_001270495 // GO:0016020 // membrane // inferred from electronic annotation ///NM_001270495 // GO:0016021 // integral component of membrane // inferred from electronic annotation ///NM_001270496 // GO:0016020 // membrane // inferred from electronic annotation ///NM_001270496 // GO:0016021 // integral component of membrane // inferred from electronic annotation ///NM_001270498 // GO:0016020 // m…		ENSMUST00000022418 // Pfam // IPR028110 // Protein of unknown function DUF4499///ENSMUST00000100806 // Pfam // IPR028110 // Protein of unknown function DUF4499///ENSMUST00000100811 // Pfam // IPR028110 // Protein of unknown function DUF4499///ENSMUST00000100813 // Pfam // IPR028110 // Protein of unknown function DUF4499///ENSMUST00000100818 // Pfam // IPR028110 // Protein of unknown function DUF4…	NM_001270495///NM_001270496///NM_001270498///NM_001270499///NM_025311///NM_026679///XM_006519371	26036262	26067455	-	Q9DCV5///Q9D890///Q8BMZ9///V9GX22	32	Mm.33344
17547837	Gm27177|Gm21464	predictedgene27177|predictedgene,21464	1.93652	up	0.45736	0.362259	0.42346	-0.499874	-0.36808	-0.530004	chr14	ENSMUST00000183339|ENSMUST00000183695|ENSMUST00000183917|ENSMUST00000184034|ENSMUST00000184816	102636146///100862085	BC086315	GO:0034755|GO:0048250|GO:0055072|GO:0006810|GO:0006811|GO:0016021|GO:0005743|GO:0005739|GO:0016020|GO:0005381	ENSMUST00000183695 // GO:0034755 // iron ion transmembrane transport // inferred from mutant phenotype ///ENSMUST00000183695 // GO:0048250 // mitochondrial iron ion transport // inferred from mutant phenotype ///ENSMUST00000183695 // GO:0055072 // iron ion homeostasis // inferred from electronic annotation ///ENSMUST00000183695 // GO:0006810 // transport // inferred from electronic annotation ///…	ENSMUST00000183695 // GO:0016021 // integral component of membrane // inferred from electronic annotation ///ENSMUST00000183695 // GO:0005743 // mitochondrial inner membrane // inferred from direct assay ///ENSMUST00000183695 // GO:0005739 // mitochondrion // inferred from electronic annotation ///ENSMUST00000183695 // GO:0005743 // mitochondrial inner membrane // inferred from electronic annotat…	ENSMUST00000183695 // GO:0005381 // iron ion transmembrane transporter activity // inferred from mutant phenotype ///ENSMUST00000184816 // GO:0005381 // iron ion transmembrane transporter activity // inferred from mutant phenotype	OTTMUST00000117131 // Pfam // IPR018108 // Mitochondrial substrate/solute carrier///OTTMUST00000117149 // Pfam // IPR018108 // Mitochondrial substrate/solute carrier///OTTMUST00000117150 // Pfam // IPR018108 // Mitochondrial substrate/solute carrier	XR_874768///XR_874771///XR_874774///XR_874775///XR_874776///XR_874777///XR_874778///XR_878918	69364007	69366690	-	Q920G8///V9GXC4	18	Mm.291443
17424412			1.91921	up	0.647508	0.392786	0.627877	-0.533033	-0.257619	-0.312632	chr4			DQ725156|DQ553596|DQ553597							42460503	42466264	-		26
17434248			1.91921	up	0.647508	0.392786	0.627877	-0.533033	-0.257619	-0.312632	chr4_JH584293_random			DQ725156|DQ553596|DQ553597							141896	147657	-		26
17424360	4933409K07Rik|Gm21093|Gm3883	RIKENcDNA4933409K07gene|predictedgene,21093|predictedgene3883	1.89946	up	0.896847	0.559734	0.745317	-0.251178	-0.0170167	-0.180276	chr4	ENSMUST00000084677|ENSMUST00000098119|ENSMUST00000117125|ENSMUST00000179644|ENSMUST00000117202|ENSMUST00000165401|ENSMUST00000169242|ENSMUST00000178043|ENSMUST00000178906|ENSMUST00000179734|ENSMUST00000107981|ENSMUST00000121728|ENSMUST00000177565	108816///100861635///100042519	BC072647|DQ687153|BC059060	GO:0021680|GO:0021681|GO:0021756|GO:0021766|GO:0061034|GO:0005575|GO:0003674	NR_033123 // GO:0021680 // cerebellar Purkinje cell layer development // inferred from expression pattern ///NR_033123 // GO:0021681 // cerebellar granular layer development // inferred from expression pattern ///NR_033123 // GO:0021756 // striatum development // inferred from expression pattern ///NR_033123 // GO:0021766 // hippocampus development // inferred from expression pattern ///NR_033123…	NR_033123 // GO:0005575 // cellular_component // no biological data available ///BC072647 // GO:0005575 // cellular_component // no biological data available ///ENSMUST00000084677 // GO:0005575 // cellular_component // no biological data available	NR_033123 // GO:0003674 // molecular_function // no biological data available ///BC072647 // GO:0003674 // molecular_function // no biological data available ///ENSMUST00000084677 // GO:0003674 // molecular_function // no biological data available		NR_033123///XR_881411///XR_881413///XR_881209///XR_881410///XR_882347///NR_033506///XM_006538396///XM_006538400///XM_006538401///XR_030504///XR_140633///XR_390504///XR_390711///XR_401560///XR_881202///XR_881412///XR_882352///XR_881029///XR_390018///XR_168641///XR_390019///XM_006536383	42025516	42055130	-	Q6GQS8	49	Mm.440578///Mm.491690
17434197	4933409K07Rik|Gm21093|Gm3883	RIKENcDNA4933409K07gene|predictedgene,21093|predictedgene3883	1.89946	up	0.896847	0.559734	0.745317	-0.251178	-0.0170167	-0.180276	chr4_JH584293_random	ENSMUST00000084677|ENSMUST00000098119|ENSMUST00000117125|ENSMUST00000179644|ENSMUST00000117202|ENSMUST00000165401|ENSMUST00000169242|ENSMUST00000178043|ENSMUST00000178906|ENSMUST00000179734|ENSMUST00000107981|ENSMUST00000121728|ENSMUST00000177565	108816///100861635///100042519	BC072647|DQ687153|BC059060	GO:0021680|GO:0021681|GO:0021756|GO:0021766|GO:0061034|GO:0005575|GO:0003674	NR_033123 // GO:0021680 // cerebellar Purkinje cell layer development // inferred from expression pattern ///NR_033123 // GO:0021681 // cerebellar granular layer development // inferred from expression pattern ///NR_033123 // GO:0021756 // striatum development // inferred from expression pattern ///NR_033123 // GO:0021766 // hippocampus development // inferred from expression pattern ///NR_033123…	NR_033123 // GO:0005575 // cellular_component // no biological data available ///BC072647 // GO:0005575 // cellular_component // no biological data available ///ENSMUST00000084677 // GO:0005575 // cellular_component // no biological data available	NR_033123 // GO:0003674 // molecular_function // no biological data available ///BC072647 // GO:0003674 // molecular_function // no biological data available ///ENSMUST00000084677 // GO:0003674 // molecular_function // no biological data available		NR_033123///XR_881411///XR_881413///XR_881209///XR_881410///XR_882347///NR_033506///XM_006538396///XM_006538400///XM_006538401///XR_030504///XR_140633///XR_390504///XR_390711///XR_401560///XR_881202///XR_881412///XR_882352///XR_881029///XR_390018///XR_168641///XR_390019///XM_006536383	120552	150166	+	Q6GQS8	49	Mm.440578///Mm.491690
17424461	Gm1987|Ccl21a	predictedgene1987|chemokine(C-Cmotif)ligand21A(serine)	1.87883	up	0.850542	0.397592	0.743761	-0.211538	-0.0799347	-0.166071	chr4	ENSMUST00000095114|ENSMUST00000178919|ENSMUST00000098123|ENSMUST00000098128|ENSMUST00000178765|ENSMUST00000177695|ENSMUST00000178081|ENSMUST00000178168|ENSMUST00000178864	100504362///18829	AF001980|AF006637|BC025974|BC028747|BC038120|BC087957|U88322	GO:0001768|GO:0001771|GO:0001954|GO:0002407|GO:0002606|GO:0006935|GO:0006954|GO:0006955|GO:0010560|GO:0010759|GO:0030838|GO:0031274|GO:0031295|GO:0031529|GO:0033630|GO:0034695|GO:0035759|GO:0043123|GO:0043552|GO:0045860|GO:0046330|GO:0048260|GO:0048469|GO:0050921|GO:0051209|GO:0051491|GO:0051897|GO:0060326|GO:0070374|GO:0090023|GO:0090630|GO:0097026|GO:2000107|GO:2000147|GO:2000529|GO:2000548|GO:…	NM_001193667 // GO:0001768 // establishment of T cell polarity // inferred from sequence or structural similarity ///NM_001193667 // GO:0001771 // immunological synapse formation // inferred from direct assay ///NM_001193667 // GO:0001954 // positive regulation of cell-matrix adhesion // inferred from sequence or structural similarity ///NM_001193667 // GO:0002407 // dendritic cell chemotaxis // …	NM_001193667 // GO:0005576 // extracellular region // inferred from electronic annotation ///NM_001193667 // GO:0005615 // extracellular space // inferred from electronic annotation ///NM_001193667 // GO:0005622 // intracellular // inferred from sequence or structural similarity ///NM_011124 // GO:0005622 // intracellular // not recorded ///NM_011124 // GO:0005576 // extracellular region // infer…	NM_001193667 // GO:0005125 // cytokine activity // inferred from electronic annotation ///NM_001193667 // GO:0008009 // chemokine activity // inferred from direct assay ///NM_001193667 // GO:0008009 // chemokine activity // inferred from electronic annotation ///NM_001193667 // GO:0031732 // CCR7 chemokine receptor binding // inferred from electronic annotation ///NM_001193667 // GO:0031732 // CC…	OTTMUST00000015039 // Pfam // IPR001811 // Chemokine interleukin-8-like domain///ENSMUST00000095114 // Pfam // IPR001811 // Chemokine interleukin-8-like domain///ENSMUST00000178919 // Pfam // IPR001811 // Chemokine interleukin-8-like domain	NM_001193667///NM_011124///NM_001193666///NM_001193668///NM_001270360///NM_011335///NM_023052///XM_001473258///XM_001473394	42772860	42773993	-	P84444	30	Mm.220853///Mm.458815
17304193	Tmem254b|Tmem254c|Tmem254a	transmembraneprotein254b|transmembraneprotein254c|transmembraneprotein254a	1.84755	up	0.568233	0.753275	0.590765	-0.623422	-0.329783	-0.294849	chr14	ENSMUST00000022418|ENSMUST00000100806|ENSMUST00000100811|ENSMUST00000100813|ENSMUST00000100818|ENSMUST00000100819|ENSMUST00000183976|ENSMUST00000184129|ENSMUST00000184440|ENSMUST00000184797|ENSMUST00000185006	100039257///100039192///66039	BC031854	GO:0016020|GO:0016021		NM_001270495 // GO:0016020 // membrane // inferred from electronic annotation ///NM_001270495 // GO:0016021 // integral component of membrane // inferred from electronic annotation ///NM_001270496 // GO:0016020 // membrane // inferred from electronic annotation ///NM_001270496 // GO:0016021 // integral component of membrane // inferred from electronic annotation ///NM_001270498 // GO:0016020 // m…		ENSMUST00000022418 // Pfam // IPR028110 // Protein of unknown function DUF4499///ENSMUST00000100806 // Pfam // IPR028110 // Protein of unknown function DUF4499///ENSMUST00000100811 // Pfam // IPR028110 // Protein of unknown function DUF4499///ENSMUST00000100813 // Pfam // IPR028110 // Protein of unknown function DUF4499///ENSMUST00000100818 // Pfam // IPR028110 // Protein of unknown function DUF4…	NM_001270495///NM_001270496///NM_001270498///NM_001270499///NM_025311///NM_026679///XM_006519371	26175876	26207071	-	Q9DCV5///Q9D890///Q8BMZ9///V9GX22	27	Mm.33344
17434112	LOC102637418|LOC102637312|LOC100041516|Gm3893	proteinFAM205A-like|predictedgene3893[Source:MGISymbol;Acc:MGI:3782066]	1.76441	up	0.810865	0.579076	0.717116	-0.276289	-0.0386397	-0.102073	chr4_GL456350_random	ENSMUST00000179935|ENSMUST00000178882|ENSMUST00000115902|ENSMUST00000178837|ENSMUST00000178043|ENSMUST00000178906|ENSMUST00000098119|ENSMUST00000108026|ENSMUST00000115912|ENSMUST00000117202|ENSMUST00000165401|ENSMUST00000169242|ENSMUST00000178192|ENSMUST00000179734|ENSMUST00000180201|ENSMUST00000177565	102637418///102637312///100041516	BC059060|BC072647						XM_006536383///XM_006536384///XR_390018///XR_881027///XR_881209///XR_882347///XR_140633///XR_881411///XR_881413///XR_882352///NM_001085530///NR_033123///NR_033506///XM_001481239///XM_003688793///XM_006538396///XM_006538400///XM_006538401///XR_030504///XR_390504///XR_390711///XR_401560///XR_881202///XR_881410///XR_881412///XR_881029///XM_003689246///XR_168641///XR_390019	22342	31415	-	Q6PCY5///E9Q1I1	27
17301615	Entpd4|Gm21685	ectonucleosidetriphosphatediphosphohydrolase4|predictedgene,21685	1.75837	up	0.455112	0.335377	0.499571	-0.295833	-0.190016	-0.314665	chr14	ENSMUST00000064831|ENSMUST00000064846|ENSMUST00000183906|ENSMUST00000184165|ENSMUST00000184234|ENSMUST00000184314|ENSMUST00000184506|ENSMUST00000184973|ENSMUST00000185072|ENSMUST00000183648|ENSMUST00000185174	67464///100862375	AB093238|BC043134|BC052090	GO:0006256|GO:0008152|GO:0030173|GO:0043231|GO:0000139|GO:0000421|GO:0005794|GO:0016020|GO:0016021|GO:0031410|GO:0045134|GO:0016787|GO:0017110	NM_026174 // GO:0006256 // UDP catabolic process // not recorded ///NM_026174 // GO:0008152 // metabolic process // inferred from electronic annotation ///XM_003688928 // GO:0008152 // metabolic process // inferred from electronic annotation ///XM_003688929 // GO:0008152 // metabolic process // inferred from electronic annotation ///XM_006519453 // GO:0006256 // UDP catabolic process // not recor…	NM_026174 // GO:0030173 // integral component of Golgi membrane // not recorded ///NM_026174 // GO:0043231 // intracellular membrane-bounded organelle // not recorded ///NM_026174 // GO:0000139 // Golgi membrane // inferred from electronic annotation ///NM_026174 // GO:0000421 // autophagosome membrane // inferred from electronic annotation ///NM_026174 // GO:0005794 // Golgi apparatus // inferre…	NM_026174 // GO:0045134 // uridine-diphosphatase activity // not recorded ///NM_026174 // GO:0016787 // hydrolase activity // inferred from electronic annotation ///NM_026174 // GO:0017110 // nucleoside-diphosphatase activity // inferred from electronic annotation ///NM_026174 // GO:0045134 // uridine-diphosphatase activity // inferred from electronic annotation ///XM_003688928 // GO:0016787 // h…	OTTMUST00000117127 // Pfam // IPR000407 // Nucleoside phosphatase GDA1/CD39///ENSMUST00000064831 // Pfam // IPR000407 // Nucleoside phosphatase GDA1/CD39///ENSMUST00000184973 // Pfam // IPR000407 // Nucleoside phosphatase GDA1/CD39///ENSMUST00000185072 // Pfam // IPR000407 // Nucleoside phosphatase GDA1/CD39///OTTMUST00000117134 // Pfam // IPR000407 // Nucleoside phosphatase GDA1/CD39	NM_026174///XM_003688928///XM_003688929///XM_006519453	69337151	69367363	+	Q9DBT4///Q80WR8///Q8CHF7///Q8BSQ5///Q8R0U1///Q8BR94	35	Mm.489765
17434236	Gm3893|Gm7819	predictedgene3893|predictedgene7819	1.71229	up	0.745692	0.494281	0.55795	-0.36832	-0.0695289	-0.21798	chr4_JH584293_random	ENSMUST00000107991|ENSMUST00000117125|ENSMUST00000178043|ENSMUST00000178882|ENSMUST00000178906|ENSMUST00000179734|ENSMUST00000179935|ENSMUST00000115902|ENSMUST00000178723|ENSMUST00000178837|ENSMUST00000107979|ENSMUST00000098119|ENSMUST00000107981|ENSMUST00000108026|ENSMUST00000115912|ENSMUST00000117202|ENSMUST00000119405|ENSMUST00000120436|ENSMUST00000165401|ENSMUST00000169242|ENSMUST00000178192|…	100042539///665845	BC059060|BC072647						NR_033506///XR_882347///XM_006536383///XR_881027///XR_881209///XR_030504///XR_140633///XR_881202///XR_881411///XR_881413///XR_882352///NM_001085530///NM_001277167///NR_033123///XM_001481239///XM_003688793///XM_006538396///XM_006538400///XM_006538401///XM_011250070///XM_011250140///XM_011250143///XR_390504///XR_390711///XR_390715///XR_401560///XR_881410///XR_881412///XR_881029///XM_003689246///XM_…	82752	91440	-	Q6PCY5///E9Q1I1	29	Mm.418556///Mm.491681
17301647	Entpd4|Gm21685	ectonucleosidetriphosphatediphosphohydrolase4|predictedgene,21685	1.7077	up	0.384472	0.281768	0.410703	-0.368026	-0.217683	-0.361355	chr14	ENSMUST00000064831|ENSMUST00000064846|ENSMUST00000183906|ENSMUST00000184165|ENSMUST00000184234|ENSMUST00000184314|ENSMUST00000184506|ENSMUST00000184973|ENSMUST00000185072|ENSMUST00000183648|ENSMUST00000185174	67464///100862375	AB093238|BC043134|BC052090	GO:0006256|GO:0008152|GO:0030173|GO:0043231|GO:0000139|GO:0000421|GO:0005794|GO:0016020|GO:0016021|GO:0031410|GO:0045134|GO:0016787|GO:0017110	NM_026174 // GO:0006256 // UDP catabolic process // not recorded ///NM_026174 // GO:0008152 // metabolic process // inferred from electronic annotation ///XM_003688928 // GO:0008152 // metabolic process // inferred from electronic annotation ///XM_003688929 // GO:0008152 // metabolic process // inferred from electronic annotation ///XM_006519453 // GO:0006256 // UDP catabolic process // not recor…	NM_026174 // GO:0030173 // integral component of Golgi membrane // not recorded ///NM_026174 // GO:0043231 // intracellular membrane-bounded organelle // not recorded ///NM_026174 // GO:0000139 // Golgi membrane // inferred from electronic annotation ///NM_026174 // GO:0000421 // autophagosome membrane // inferred from electronic annotation ///NM_026174 // GO:0005794 // Golgi apparatus // inferre…	NM_026174 // GO:0045134 // uridine-diphosphatase activity // not recorded ///NM_026174 // GO:0016787 // hydrolase activity // inferred from electronic annotation ///NM_026174 // GO:0017110 // nucleoside-diphosphatase activity // inferred from electronic annotation ///NM_026174 // GO:0045134 // uridine-diphosphatase activity // inferred from electronic annotation ///XM_003688928 // GO:0016787 // h…	OTTMUST00000117127 // Pfam // IPR000407 // Nucleoside phosphatase GDA1/CD39///ENSMUST00000064831 // Pfam // IPR000407 // Nucleoside phosphatase GDA1/CD39///ENSMUST00000184973 // Pfam // IPR000407 // Nucleoside phosphatase GDA1/CD39///ENSMUST00000185072 // Pfam // IPR000407 // Nucleoside phosphatase GDA1/CD39///OTTMUST00000117134 // Pfam // IPR000407 // Nucleoside phosphatase GDA1/CD39	NM_026174///XM_003688928///XM_003688929///XM_006519453	69555401	69585613	+	Q9DBT4///Q80WR8///Q8CHF7///Q8BSQ5///Q8R0U1///Q8BR94	45	Mm.489765
17434105	LOC100041504|Ccl21c|Gm10591|Ccl21b	C-Cmotifchemokine21c|chemokine(C-Cmotif)ligand21C(leucine)[Source:MGISymbol;Acc:MGI:1891386]|predictedgene10591[Source:MGISymbol;Acc:MGI:3711256]|chemokine(C-Cmotif)ligand21B(leucine)[Source:MGISymbol;Acc:MGI:1349182]	1.70168	up	0.587716	0.233167	0.570024	-0.218823	-0.059412	-0.196939	chr4_GL456350_random	ENSMUST00000177695|ENSMUST00000178081|ENSMUST00000178168|ENSMUST00000178864|ENSMUST00000098128|ENSMUST00000178765|ENSMUST00000095114|ENSMUST00000098123|ENSMUST00000178919	100041504	BC087957|AF001980|AF006637|BC025974|BC028747|BC038120|U88322	GO:0006935|GO:0006954|GO:0006955|GO:0060326|GO:0030595|GO:0045638|GO:0005576|GO:0005615|GO:0005622|GO:0009897|GO:0005125|GO:0008009|GO:0031732|GO:0042379	XM_001473258 // GO:0006935 // chemotaxis // inferred from electronic annotation ///XM_001473258 // GO:0006954 // inflammatory response // inferred from electronic annotation ///XM_001473258 // GO:0006955 // immune response // inferred from electronic annotation ///XM_001473258 // GO:0060326 // cell chemotaxis // inferred from electronic annotation ///ENSMUST00000177695 // GO:0006954 // inflammato…	XM_001473258 // GO:0005576 // extracellular region // inferred from electronic annotation ///XM_001473258 // GO:0005615 // extracellular space // inferred from electronic annotation ///ENSMUST00000177695 // GO:0005615 // extracellular space // inferred from electronic annotation ///ENSMUST00000177695 // GO:0005576 // extracellular region // inferred from electronic annotation ///ENSMUST0000017808…	XM_001473258 // GO:0005125 // cytokine activity // inferred from electronic annotation ///XM_001473258 // GO:0008009 // chemokine activity // inferred from electronic annotation ///XM_001473258 // GO:0031732 // CCR7 chemokine receptor binding // inferred from electronic annotation ///ENSMUST00000177695 // GO:0008009 // chemokine activity // inferred from electronic annotation ///ENSMUST0000017769…	ENSMUST00000177695 // Pfam // IPR001811 // Chemokine interleukin-8-like domain///ENSMUST00000178081 // Pfam // IPR001811 // Chemokine interleukin-8-like domain///ENSMUST00000178168 // Pfam // IPR001811 // Chemokine interleukin-8-like domain///ENSMUST00000178864 // Pfam // IPR001811 // Chemokine interleukin-8-like domain	XM_001473258///NM_001193666///NM_001193668///NM_001270360///NM_023052///NM_001193667///NM_011124///NM_011335///XM_001473394	1	1142	-	P86792///P86793	30
17413107	Gm3893|Gm2163|Gm7819	predictedgene3893|predictedgene2163|predictedgene7819	1.64197	up	0.724044	0.562258	0.537162	-0.25406	-0.0415208	-0.178267	chr4	ENSMUST00000107991|ENSMUST00000117125|ENSMUST00000178043|ENSMUST00000178882|ENSMUST00000178906|ENSMUST00000179734|ENSMUST00000179935|ENSMUST00000180032|ENSMUST00000178723|ENSMUST00000178837|ENSMUST00000115902|ENSMUST00000098119|ENSMUST00000107981|ENSMUST00000108026|ENSMUST00000115912|ENSMUST00000117202|ENSMUST00000120436|ENSMUST00000165401|ENSMUST00000169242|ENSMUST00000178192|ENSMUST00000180201|…	100042539///100039331///665845	BC059060|BC072647						NR_033506///XR_881209///XR_882347///XM_006536383///XM_006536384///XR_881027///XR_140633///XR_881202///XR_881411///XR_881413///XR_882352///NM_001085530///NR_033123///XM_001481239///XM_003688793///XM_006538396///XM_006538400///XM_006538401///XR_030504///XR_390504///XR_390711///XR_401560///XR_881410///XR_881412///XR_881029///XM_003689246///XR_168641///XR_390018///XR_390019	42552478	42590260	+	Q6PCY5///E9Q1I1	26	Mm.418556///Mm.491681
17434251	LOC100862043	proteinFAM205A-like	1.62071	up	0.523104	0.563973	0.37833	-0.465372	-0.257414	-0.318298	chr4_JH584293_random	ENSMUST00000177766|ENSMUST00000107979|ENSMUST00000108026|ENSMUST00000115912|ENSMUST00000178192|ENSMUST00000180201	100862043							XM_006542761///NM_001085530///XM_001481239///XM_003688793///XM_006538093///XM_006538094///XM_006538394///XM_006538395///XM_006538397///XM_006538398///XM_011250070///XM_011250071///XM_011250073///XM_011250140///XM_011250141///XM_011250142///XM_011250143///XM_011250144///XM_011250145///NM_001277167///XM_006538052///XM_011250061///XM_011250062///XM_003689246///XM_006536378///XM_006536379///XM_006536…	203790	207836	-		26
17290155	Gm7120	predictedgene7120	1.49754	up	0.256369	0.373996	0.114972	0.0104869	-0.375959	-0.467622	chr13	ENSMUST00000099147|ENSMUST00000175835|ENSMUST00000176171|ENSMUST00000177361|ENSMUST00000178948	633640	BC103784	GO:0016020|GO:0016021		NM_001039244 // GO:0016020 // membrane // inferred from electronic annotation ///NM_001039244 // GO:0016021 // integral component of membrane // inferred from electronic annotation ///NM_001177666 // GO:0016020 // membrane // inferred from electronic annotation ///NM_001177666 // GO:0016021 // integral component of membrane // inferred from electronic annotation ///ENSMUST00000099147 // GO:001602…			NM_001039244///NM_001177666	119488039	119610459	+	Q8VDR5///H3BJ86///H3BIZ4	22	Mm.46679
17413094	Fam205a2|Fam205a4|Fam205a3	familywithsequencesimilarity205,memberA2|familywithsequencesimilarity205,memberA4|familywithsequencesimilarity205,memberA3	1.47689	up	0.419002	0.41457	0.272966	-0.314794	-0.197355	-0.289597	chr4	ENSMUST00000108026|ENSMUST00000115912|ENSMUST00000178192|ENSMUST00000180201|ENSMUST00000177766|ENSMUST00000107979	545611///100043920///100862261		GO:0005634|GO:0016020|GO:0016021		NM_001085530 // GO:0005634 // nucleus // not recorded ///NM_001085530 // GO:0016020 // membrane // inferred from electronic annotation ///NM_001085530 // GO:0016021 // integral component of membrane // inferred from electronic annotation ///XM_001481239 // GO:0005634 // nucleus // not recorded ///XM_001481239 // GO:0016020 // membrane // inferred from electronic annotation ///XM_001481239 // GO:0…		ENSMUST00000108026 // Pfam // IPR027970 // Domain of unknown function DUF4599///ENSMUST00000115912 // Pfam // IPR027970 // Domain of unknown function DUF4599///ENSMUST00000178192 // Pfam // IPR027970 // Domain of unknown function DUF4599///ENSMUST00000180201 // Pfam // IPR027970 // Domain of unknown function DUF4599	NM_001085530///XM_001481239///XM_003688793///XM_006538093///XM_006538094///XM_006538394///XM_006538395///XM_006538397///XM_006538398///XM_011250070///XM_011250071///XM_011250073///XM_011250140///XM_011250141///XM_011250142///XM_011250143///XM_011250144///XM_011250145///XM_003689246///XM_006536378///XM_006536379///XM_006536380///XM_006542761///XM_011249883///XM_011249884///NM_001277167///XM_006538…	42318272	42324070	+	A2APU8	31	Mm.425173
17424415	Fam205a2|Fam205a4|Fam205a3	familywithsequencesimilarity205,memberA2|familywithsequencesimilarity205,memberA4|familywithsequencesimilarity205,memberA3	1.47689	up	0.419002	0.41457	0.272966	-0.314794	-0.197355	-0.289597	chr4	ENSMUST00000108026|ENSMUST00000115912|ENSMUST00000178192|ENSMUST00000180201|ENSMUST00000177766|ENSMUST00000107979	545611///100043920///100862261		GO:0005634|GO:0016020|GO:0016021		NM_001085530 // GO:0005634 // nucleus // not recorded ///NM_001085530 // GO:0016020 // membrane // inferred from electronic annotation ///NM_001085530 // GO:0016021 // integral component of membrane // inferred from electronic annotation ///XM_001481239 // GO:0005634 // nucleus // not recorded ///XM_001481239 // GO:0016020 // membrane // inferred from electronic annotation ///XM_001481239 // GO:0…		ENSMUST00000108026 // Pfam // IPR027970 // Domain of unknown function DUF4599///ENSMUST00000115912 // Pfam // IPR027970 // Domain of unknown function DUF4599///ENSMUST00000178192 // Pfam // IPR027970 // Domain of unknown function DUF4599///ENSMUST00000180201 // Pfam // IPR027970 // Domain of unknown function DUF4599	NM_001085530///XM_001481239///XM_003688793///XM_006538093///XM_006538094///XM_006538394///XM_006538395///XM_006538397///XM_006538398///XM_011250070///XM_011250071///XM_011250073///XM_011250140///XM_011250141///XM_011250142///XM_011250143///XM_011250144///XM_011250145///XM_003689246///XM_006536378///XM_006536379///XM_006536380///XM_006542761///XM_011249883///XM_011249884///NM_001277167///XM_006538…	42522439	42528237	-	A2APU8	31	Mm.425173
17434290	Gm9615	predictedgene9615	1.46974	up	0.688355	0.474681	0.454638	-0.215919	-0.104603	-0.100922	chr4_JH584294_random	ENSMUST00000177565|ENSMUST00000121728|ENSMUST00000098119|ENSMUST00000107981	674214	BC072647					ENSMUST00000177565 // Pfam // IPR027970 // Domain of unknown function DUF4599	XR_030504///XR_401560///XR_406704///XR_881410///XR_881412///NR_033123///XR_140633///XR_881411///XR_881413///XR_882352///XR_881029	138335	144557	-		28
17424447	Gm21158|Gm2192	predictedgene,21158|predictedgene2192	1.46669	up	0.478189	0.339109	0.34654	-0.306187	-0.0565885	-0.206028	chr4	ENSMUST00000107979|ENSMUST00000098119|ENSMUST00000108026|ENSMUST00000115912|ENSMUST00000178192|ENSMUST00000180201|ENSMUST00000107981|ENSMUST00000121728|ENSMUST00000177565	100861715///100039374	BC072647						XR_140633///XR_882352///NM_001085530///XM_001481239///XM_003688793///NM_001277167///NR_033123///XM_006538052///XM_006538093///XM_006538394///XM_006538397///XM_011250061///XM_011250070///XM_011250140///XM_011250143///XR_030504///XR_401560///XR_881209///XR_881410///XR_881411///XR_881412///XR_881413///XR_882347///XM_003689246///XR_881029///XM_006536378///XM_006536379///XR_881027	42712822	42717688	-		28
17434275	Gm21158|Gm2192	predictedgene,21158|predictedgene2192	1.46669	up	0.478189	0.339109	0.34654	-0.306187	-0.0565885	-0.206028	chr4_JH584294_random	ENSMUST00000107979|ENSMUST00000098119|ENSMUST00000108026|ENSMUST00000115912|ENSMUST00000178192|ENSMUST00000180201|ENSMUST00000107981|ENSMUST00000121728|ENSMUST00000177565	100861715///100039374	BC072647						XR_140633///XR_882352///NM_001085530///XM_001481239///XM_003688793///NM_001277167///NR_033123///XM_006538052///XM_006538093///XM_006538394///XM_006538397///XM_011250061///XM_011250070///XM_011250140///XM_011250143///XR_030504///XR_401560///XR_881209///XR_881410///XR_881411///XR_881412///XR_881413///XR_882347///XM_003689246///XR_881029///XM_006536378///XM_006536379///XR_881027	60631	65497	-		28
17215372	Scarna6	smallCajalbody-specificRNA6	1.44734	up	-0.0124639	-0.0425808	-0.141387	0.462829	0.124271	-0.674788	chr1	ENSMUST00000158656	100217415	AF357345						NR_028519	87784556	87784820	+		21	Mm.453537
17411321	Gm24494	predictedgene,24494[Source:MGISymbol;Acc:MGI:5454271]	1.4342	up	0.196423	-0.0412617	-0.0967326	0.433884	-0.00424894	-0.616976	chr3	ENSMUST00000083804									153911610	153911690	-		24
17412987	Fam205a2|Fam205a4|Fam205a3	familywithsequencesimilarity205,memberA2|familywithsequencesimilarity205,memberA4|familywithsequencesimilarity205,memberA3	1.42369	up	0.287424	0.407678	0.224668	-0.295162	-0.16254	-0.284966	chr4	ENSMUST00000108026|ENSMUST00000115912|ENSMUST00000178192|ENSMUST00000180201|ENSMUST00000177766|ENSMUST00000107979	545611///100043920///100862261		GO:0005634|GO:0016020|GO:0016021		NM_001085530 // GO:0005634 // nucleus // not recorded ///NM_001085530 // GO:0016020 // membrane // inferred from electronic annotation ///NM_001085530 // GO:0016021 // integral component of membrane // inferred from electronic annotation ///XM_001481239 // GO:0005634 // nucleus // not recorded ///XM_001481239 // GO:0016020 // membrane // inferred from electronic annotation ///XM_001481239 // GO:0…		ENSMUST00000108026 // Pfam // IPR027970 // Domain of unknown function DUF4599///ENSMUST00000115912 // Pfam // IPR027970 // Domain of unknown function DUF4599///ENSMUST00000178192 // Pfam // IPR027970 // Domain of unknown function DUF4599///ENSMUST00000180201 // Pfam // IPR027970 // Domain of unknown function DUF4599	NM_001085530///XM_001481239///XM_003688793///XM_006538093///XM_006538394///XM_006538397///XM_011250070///XM_011250071///XM_011250073///XM_011250140///XM_011250141///XM_011250142///XM_011250143///XM_011250144///XM_011250145///XM_003689246///XM_006536378///XM_006536379///XM_006542761///XM_011249883///XM_011249884///NM_001277167///XM_006538052///XM_011250061///XM_006538094///XM_006538395///XM_006538…	41966058	41971856	+	A2APU8	31	Mm.425173
17434129	Fam205a2|Fam205a4|Fam205a3	familywithsequencesimilarity205,memberA2|familywithsequencesimilarity205,memberA4|familywithsequencesimilarity205,memberA3	1.42369	up	0.287424	0.407678	0.224668	-0.295162	-0.16254	-0.284966	chr4_GL456350_random	ENSMUST00000108026|ENSMUST00000115912|ENSMUST00000178192|ENSMUST00000180201|ENSMUST00000177766|ENSMUST00000107979	545611///100043920///100862261		GO:0005634|GO:0016020|GO:0016021		NM_001085530 // GO:0005634 // nucleus // not recorded ///NM_001085530 // GO:0016020 // membrane // inferred from electronic annotation ///NM_001085530 // GO:0016021 // integral component of membrane // inferred from electronic annotation ///XM_001481239 // GO:0005634 // nucleus // not recorded ///XM_001481239 // GO:0016020 // membrane // inferred from electronic annotation ///XM_001481239 // GO:0…		ENSMUST00000108026 // Pfam // IPR027970 // Domain of unknown function DUF4599///ENSMUST00000115912 // Pfam // IPR027970 // Domain of unknown function DUF4599///ENSMUST00000178192 // Pfam // IPR027970 // Domain of unknown function DUF4599///ENSMUST00000180201 // Pfam // IPR027970 // Domain of unknown function DUF4599	NM_001085530///XM_001481239///XM_003688793///XM_006538093///XM_006538094///XM_006538394///XM_006538395///XM_006538397///XM_006538398///XM_011250070///XM_011250071///XM_011250073///XM_011250140///XM_011250141///XM_011250142///XM_011250143///XM_011250144///XM_011250145///XM_003689246///XM_006536378///XM_006536379///XM_006536380///XM_006542761///XM_011249883///XM_011249884///NM_001277167///XM_006538…	144079	149877	-	A2APU8	31	Mm.425173
17239753	Snord100	smallnucleolarRNA,C/Dbox100	1.41558	up	0.123356	0.279482	-0.191801	0.440533	0.392502	-0.693198	chr10	ENSMUST00000116836	100529075	AF357340						NR_037681	23785750	23785823	-		18
17467690	Ptcd3	pentatricopeptiderepeatdomain3	1.41442	up	0.0604312	0.0352165	-0.128427	0.254596	0.0767484	-0.628638	chr6	ENSMUST00000116815	69956	BC068263	GO:0006417|GO:0032543|GO:0005739|GO:0003723|GO:0019843|GO:0043024|GO:0044822	BC068263 // GO:0006417 // regulation of translation // inferred from electronic annotation ///BC068263 // GO:0032543 // mitochondrial translation // not recorded ///BC068263 // GO:0032543 // mitochondrial translation // ---///BC068263 // GO:0032543 // mitochondrial translation // inferred from electronic annotation ///BC068263 // GO:0032543 // mitochondrial translation // inferred from sequence o…	BC068263 // GO:0005739 // mitochondrion // inferred from direct assay ///BC068263 // GO:0005739 // mitochondrion // not recorded ///BC068263 // GO:0005739 // mitochondrion // ---///BC068263 // GO:0005739 // mitochondrion // inferred from electronic annotation	BC068263 // GO:0003723 // RNA binding // inferred from electronic annotation ///BC068263 // GO:0019843 // rRNA binding // not recorded ///BC068263 // GO:0043024 // ribosomal small subunit binding // not recorded ///BC068263 // GO:0044822 // poly(A) RNA binding // not recorded ///BC068263 // GO:0019843 // rRNA binding // ---///BC068263 // GO:0043024 // ribosomal small subunit binding // ---///BC06…			71882557	71882693	-	Q6NV85///Q14C51///Q8BSI7///Q3UK51	10
17334302	Snord60|Rab26os	smallnucleolarRNA,C/Dbox60[Source:MGISymbol;Acc:MGI:5453296]|RAB26,memberRASoncogenefamily,oppositestrand[Source:MGISymbol;Acc:MGI:1922864]	1.40863	up	0.127973	0.153369	-0.220291	0.559998	0.299475	-0.714583	chr17	ENSMUST00000082834|ENSMUST00000176215									24528476	24528553	+		23
17233384	Fabp7	fattyacidbindingprotein7,brain	1.4061	up	0.293488	0.353859	0.313819	-0.270936	-0.237116	-0.177882	chr10	ENSMUST00000020024|ENSMUST00000165013	12140	BC055280|BC057090|CT010401	GO:0001964|GO:0006810|GO:0021846|GO:0022008|GO:0050673|GO:0060134|GO:0005634|GO:0005737|GO:0005829|GO:0005911|GO:0042995|GO:0043025|GO:0044297|GO:0071944|GO:0005215|GO:0005504|GO:0008289	NM_021272 // GO:0001964 // startle response // inferred from mutant phenotype ///NM_021272 // GO:0006810 // transport // inferred from electronic annotation ///NM_021272 // GO:0021846 // cell proliferation in forebrain // inferred from mutant phenotype ///NM_021272 // GO:0022008 // neurogenesis // inferred from mutant phenotype ///NM_021272 // GO:0050673 // epithelial cell proliferation // not re…	NM_021272 // GO:0005634 // nucleus // not recorded ///NM_021272 // GO:0005737 // cytoplasm // not recorded ///NM_021272 // GO:0005829 // cytosol // traceable author statement ///NM_021272 // GO:0005911 // cell-cell junction // inferred from direct assay ///NM_021272 // GO:0042995 // cell projection // inferred from direct assay ///NM_021272 // GO:0043025 // neuronal cell body // inferred from dir…	NM_021272 // GO:0005215 // transporter activity // inferred from electronic annotation ///NM_021272 // GO:0005504 // fatty acid binding // traceable author statement ///NM_021272 // GO:0008289 // lipid binding // inferred from electronic annotation ///ENSMUST00000020024 // GO:0005215 // transporter activity // inferred from electronic annotation ///ENSMUST00000020024 // GO:0005504 // fatty acid b…	ENSMUST00000020024 // Pfam // IPR000566 // Lipocalin/cytosolic fatty-acid binding domain///ENSMUST00000165013 // Pfam // IPR000566 // Lipocalin/cytosolic fatty-acid binding domain///OTTMUST00000090488 // Pfam // IPR000566 // Lipocalin/cytosolic fatty-acid binding domain///OTTMUST00000090489 // Pfam // IPR000566 // Lipocalin/cytosolic fatty-acid binding domain	NM_021272	57784881	57788450	+	P51880///Q5NDA4///E9Q0H6	22	Mm.3644
17518312	Snord16a	smallnucleolarRNA,C/Dbox16A	1.39797	up	0.231904	0.0250723	-0.225921	0.295647	0.202608	-0.70925	chr9	ENSMUST00000083895	100217453							NR_028548	64175423	64175522	+		15
17541917	Snord61	smallnucleolarRNA,C/Dbox61	1.38286	up	-0.0662204	0.00223064	-0.0913116	0.27289	0.209652	-0.558967	chrX	ENSMUST00000083176	353374							NR_002903	57391448	57391521	-		24
17376270	Snord110	smallnucleolarRNA,C/Dbox110	1.37861	up	0.0291872	0.260069	-0.393633	0.355577	0.422118	-0.856846	chr2	ENSMUST00000116960	100217452							NR_028547	130275506	130275573	+		14
17508591	Snord13	smallnucleolarRNA,C/Dbox13	1.37611	up	-0.390068	0.343212	0.24909	0.00282605	0.130768	-0.211505	chr8	ENSMUST00000157627	100217422							NR_028522	31149861	31149967	-		10
17357148	Snord22	smallnucleolarRNA,C/Dbox22	1.37611	up	0.127425	0.233658	-0.306203	0.483455	0.257168	-0.766794	chr19	ENSMUST00000083153	100127111		GO:0005634		NR_004445 // GO:0005634 // nucleus // not recorded			NR_004445	8725866	8725991	+		25
17531480	3000002C10Rik	glyceraldehyde-3-phosphatedehydrogenasepseudogene	1.36456	up	0.0711872	-0.00854937	0.23796	-0.0627515	0.00201718	-0.210473	chr9	ENSMUST00000125451|ENSMUST00000133495|ENSMUST00000144161	378954							NR_033215	109830153	109831431	-		8
17342642	Dusp1	dualspecificityphosphatase1	1.35964	up	0.138994	0.121689	-0.0642637	-0.277184	-0.359933	-0.507492	chr17	ENSMUST00000025025|ENSMUST00000126178|ENSMUST00000146077	19252	BC006967	GO:0001706|GO:0006470|GO:0007049|GO:0016311|GO:0035556|GO:0042981|GO:0043065|GO:0043066|GO:0043407|GO:0070373|GO:2000279|GO:0000188|GO:0009416|GO:0010033|GO:0032355|GO:0032526|GO:0032870|GO:0033574|GO:0035335|GO:0035970|GO:0042542|GO:0043409|GO:0051384|GO:0051447|GO:0051591|GO:0051592|GO:0071850|GO:0090266|GO:0005634|GO:0005737|GO:0004721|GO:0004725|GO:0008138|GO:0008330|GO:0016787|GO:0016791|GO:…	NM_013642 // GO:0001706 // endoderm formation // not recorded ///NM_013642 // GO:0006470 // protein dephosphorylation // not recorded ///NM_013642 // GO:0007049 // cell cycle // inferred from electronic annotation ///NM_013642 // GO:0016311 // dephosphorylation // inferred from electronic annotation ///NM_013642 // GO:0035556 // intracellular signal transduction // not recorded ///NM_013642 // GO…	NM_013642 // GO:0005634 // nucleus // not recorded ///NM_013642 // GO:0005737 // cytoplasm // not recorded ///NM_013642 // GO:0005634 // nucleus // inferred from electronic annotation ///NM_013642 // GO:0005634 // nucleus // ---///NM_013642 // GO:0005634 // nucleus // inferred from sequence or structural similarity ///NM_013642 // GO:0005737 // cytoplasm // inferred from electronic annotation ///…	NM_013642 // GO:0004721 // phosphoprotein phosphatase activity // inferred from electronic annotation ///NM_013642 // GO:0004725 // protein tyrosine phosphatase activity // inferred from electronic annotation ///NM_013642 // GO:0008138 // protein tyrosine/serine/threonine phosphatase activity // not recorded ///NM_013642 // GO:0008330 // protein tyrosine/threonine phosphatase activity // not reco…	ENSMUST00000025025 // Pfam // IPR000340 // Dual specificity phosphatase, catalytic domain///ENSMUST00000025025 // Pfam // IPR001763 // Rhodanese-like domain///OTTMUST00000047766 // Pfam // IPR000242 // PTP type protein phosphatase///OTTMUST00000047766 // Pfam // IPR000340 // Dual specificity phosphatase, catalytic domain///OTTMUST00000047766 // Pfam // IPR001763 // Rhodanese-like domain	NM_013642	26505590	26508519	-	P28563///Q3U8K3///Q3UCQ6	21	Mm.239041
17493681	Snord15b|Rps3	smallnucleolarRNA,C/Dbox14B|ribosomalproteinS3	1.35617	up	0.0254758	0.0740614	-0.133091	0.282114	0.0902643	-0.572627	chr7	ENSMUST00000128725|ENSMUST00000083032	449631///27050		GO:0006281|GO:0006351|GO:0006355|GO:0006412|GO:0006417|GO:0006915|GO:0006974|GO:0006979|GO:0007049|GO:0007059|GO:0007067|GO:0010628|GO:0017148|GO:0031116|GO:0031397|GO:0032079|GO:0042769|GO:0042981|GO:0043507|GO:0045738|GO:0045739|GO:0051092|GO:0051225|GO:0051301|GO:0061481|GO:0070301|GO:1901224|GO:1902231|GO:1902546|GO:2001235|GO:2001272|GO:1990090|GO:0005634|GO:0005730|GO:0005737|GO:0005739|GO:…	NR_002173 // GO:0006281 // DNA repair // ---///NR_002173 // GO:0006281 // DNA repair // inferred from electronic annotation ///NR_002173 // GO:0006351 // transcription, DNA-templated // inferred from electronic annotation ///NR_002173 // GO:0006355 // regulation of transcription, DNA-templated // inferred from electronic annotation ///NR_002173 // GO:0006412 // translation // inferred from electr…	NR_002173 // GO:0005634 // nucleus // ---///NR_002173 // GO:0005634 // nucleus // inferred from electronic annotation ///NR_002173 // GO:0005730 // nucleolus // inferred from electronic annotation ///NR_002173 // GO:0005730 // nucleolus // ---///NR_002173 // GO:0005737 // cytoplasm // inferred from direct assay ///NR_002173 // GO:0005737 // cytoplasm // inferred from electronic annotation ///NR_0…	NR_002173 // GO:0003676 // nucleic acid binding // inferred from electronic annotation ///NR_002173 // GO:0003677 // DNA binding // inferred from electronic annotation ///NR_002173 // GO:0003677 // DNA binding // ---///NR_002173 // GO:0003684 // damaged DNA binding // ---///NR_002173 // GO:0003684 // damaged DNA binding // inferred from electronic annotation ///NR_002173 // GO:0003723 // RNA bind…		NR_002173	99479563	99479707	-	P62908///Q5YLW3///Q3UCL7///Q9CZP6///Q9D0A2///O89068///Q3UK56	20	Mm.236868
17351831	Snord58b	smallnucleolarRNA,C/Dbox58B	1.34703	up	-0.117269	0.133757	-0.501473	0.247788	0.201394	-0.931256	chr18	ENSMUST00000082937|ENSMUST00000083919	100217457							NR_028552	75001058	75001123	+		24
17264863	Gm25835	predictedgene,25835[Source:MGISymbol;Acc:MGI:5455612]	1.34079	up	-0.0222007	0.266938	-0.146129	0.123778	0.169469	-0.569215	chr11	ENSMUST00000158917									69668852	69668995	-		20
17490624	Snord34|Rpl13a	smallnucleolarRNA,C/Dbox34|ribosomalproteinL13A	1.33919	up	0.0237055	-0.0130595	-0.0110315	0.817197	0.204734	-0.432392	chr7	ENSMUST00000152970|ENSMUST00000083944	27210///22121	BC065799	GO:0006412|GO:0006417|GO:0017148|GO:0032496|GO:0032844|GO:0048246|GO:0060425|GO:0071346|GO:1901194|GO:0005634|GO:0005730|GO:0005737|GO:0005840|GO:0005925|GO:0015934|GO:0016020|GO:0022625|GO:0030529|GO:0097452|GO:0003729|GO:0003735|GO:0044822	ENSMUST00000152970 // GO:0006412 // translation // inferred from electronic annotation ///ENSMUST00000152970 // GO:0006417 // regulation of translation // inferred from electronic annotation ///ENSMUST00000152970 // GO:0017148 // negative regulation of translation // inferred from direct assay ///ENSMUST00000152970 // GO:0017148 // negative regulation of translation // not recorded ///ENSMUST0000…	ENSMUST00000152970 // GO:0005634 // nucleus // not recorded ///ENSMUST00000152970 // GO:0005730 // nucleolus // not recorded ///ENSMUST00000152970 // GO:0005737 // cytoplasm // not recorded ///ENSMUST00000152970 // GO:0005840 // ribosome // inferred from electronic annotation ///ENSMUST00000152970 // GO:0005925 // focal adhesion // not recorded ///ENSMUST00000152970 // GO:0015934 // large ribosom…	ENSMUST00000152970 // GO:0003729 // mRNA binding // inferred from direct assay ///ENSMUST00000152970 // GO:0003735 // structural constituent of ribosome // inferred from electronic annotation ///ENSMUST00000152970 // GO:0044822 // poly(A) RNA binding // not recorded ///ENSMUST00000152970 // GO:0003735 // structural constituent of ribosome // ---///ENSMUST00000152970 // GO:0044822 // poly(A) RNA b…		NR_002455	45126601	45126670	-	P19253///Q5M9M0///Q3TDS9	19	Mm.180458
17490626	Snord32a|Rpl13a	smallnucleolarRNA,C/Dbox32A|ribosomalproteinL13A	1.33898	up	0.0223363	0.0795021	-0.0645879	0.344645	0.084671	-0.485721	chr7	ENSMUST00000152970|ENSMUST00000083285	27209///22121	BC065799	GO:0006412|GO:0006417|GO:0017148|GO:0032496|GO:0032844|GO:0048246|GO:0060425|GO:0071346|GO:1901194|GO:0005634|GO:0005730|GO:0005737|GO:0005840|GO:0005925|GO:0015934|GO:0016020|GO:0022625|GO:0030529|GO:0097452|GO:0003729|GO:0003735|GO:0044822	ENSMUST00000152970 // GO:0006412 // translation // inferred from electronic annotation ///ENSMUST00000152970 // GO:0006417 // regulation of translation // inferred from electronic annotation ///ENSMUST00000152970 // GO:0017148 // negative regulation of translation // inferred from direct assay ///ENSMUST00000152970 // GO:0017148 // negative regulation of translation // not recorded ///ENSMUST0000…	ENSMUST00000152970 // GO:0005634 // nucleus // not recorded ///ENSMUST00000152970 // GO:0005730 // nucleolus // not recorded ///ENSMUST00000152970 // GO:0005737 // cytoplasm // not recorded ///ENSMUST00000152970 // GO:0005840 // ribosome // inferred from electronic annotation ///ENSMUST00000152970 // GO:0005925 // focal adhesion // not recorded ///ENSMUST00000152970 // GO:0015934 // large ribosom…	ENSMUST00000152970 // GO:0003729 // mRNA binding // inferred from direct assay ///ENSMUST00000152970 // GO:0003735 // structural constituent of ribosome // inferred from electronic annotation ///ENSMUST00000152970 // GO:0044822 // poly(A) RNA binding // not recorded ///ENSMUST00000152970 // GO:0003735 // structural constituent of ribosome // ---///ENSMUST00000152970 // GO:0044822 // poly(A) RNA b…		NR_000002	45127382	45127464	-	P19253///Q5M9M0///Q3TDS9	25	Mm.180458
17213313	Snord70	smallnucleolarRNA,C/Dbox70	1.3351	up	-0.107839	0.159589	-0.0784597	0.377614	-0.0269593	-0.495405	chr1	ENSMUST00000104157	100217459							NR_028554	59691934	59692020	+		10
17329163	Camk2n2	calcium/calmodulin-dependentproteinkinaseIIinhibitor2	1.33495	up	-0.0859203	0.0888894	-0.016847	0.138375	0.0495693	-0.433632	chr16	ENSMUST00000052939	73047	BC147550|BC147736|BC147745|BC157896	GO:1904030|GO:0016310|GO:0005634|GO:0005737|GO:0005813|GO:0005829|GO:0004860|GO:0008427|GO:0019901|GO:0016301	NM_028420 // GO:1904030 // negative regulation of cyclin-dependent protein kinase activity // not recorded ///NM_028420 // GO:1904030 // negative regulation of cyclin-dependent protein kinase activity // inferred from direct assay ///NM_028420 // GO:1904030 // negative regulation of cyclin-dependent protein kinase activity // inferred from electronic annotation ///NM_028420 // GO:0016310 // phosp…	NM_028420 // GO:0005634 // nucleus // not recorded ///NM_028420 // GO:0005737 // cytoplasm // inferred from electronic annotation ///NM_028420 // GO:0005813 // centrosome // not recorded ///NM_028420 // GO:0005634 // nucleus // inferred from electronic annotation ///NM_028420 // GO:0005634 // nucleus // ---///NM_028420 // GO:0005813 // centrosome // inferred from electronic annotation ///NM_02842…	NM_028420 // GO:0004860 // protein kinase inhibitor activity // inferred from electronic annotation ///NM_028420 // GO:0008427 // calcium-dependent protein kinase inhibitor activity // inferred from direct assay ///NM_028420 // GO:0008427 // calcium-dependent protein kinase inhibitor activity // not recorded ///NM_028420 // GO:0019901 // protein kinase binding // not recorded ///NM_028420 // GO:0…	ENSMUST00000052939 // Pfam // IPR026779 // Calcium/calmodulin-dependent protein kinase II inhibitor	NM_028420	20619215	20621287	-	Q78WH7///B2RXL5	20	Mm.425977
17344122	1110038B12Rik|Gm25744	RIKENcDNA1110038B12gene[Source:MGISymbol;Acc:MGI:1916013]|predictedgene,25744[Source:MGISymbol;Acc:MGI:5455521]	1.33017	up	0.162045	0.233841	-0.27124	0.240667	0.361712	-0.682855	chr17	ENSMUST00000172531|ENSMUST00000174039|ENSMUST00000174946									34952013	34952075	-		16
17419405	Snora16a	smallnucleolarRNA,H/ACAbox16A	1.32447	up	-0.118057	0.192314	-0.103883	0.514105	0.471233	-0.509295	chr4	ENSMUST00000083163|ENSMUST00000196061	100310813	FM991911|AF357466						NR_029412	132309465	132309600	+		20	Mm.482271
17349910	Pcdhb13	protocadherinbeta13	1.32329	up	0.041453	0.0647022	0.185619	-0.0582426	-0.0943368	-0.218514	chr18	ENSMUST00000056915	93884	AY013774|BC138123|BC138124	GO:0007155|GO:0007156|GO:0005886|GO:0016020|GO:0016021|GO:0005509	NM_053138 // GO:0007155 // cell adhesion // inferred from electronic annotation ///NM_053138 // GO:0007156 // homophilic cell adhesion via plasma membrane adhesion molecules // inferred from electronic annotation ///ENSMUST00000056915 // GO:0007156 // homophilic cell adhesion via plasma membrane adhesion molecules // inferred from electronic annotation ///ENSMUST00000056915 // GO:0007155 // cell …	NM_053138 // GO:0005886 // plasma membrane // inferred from electronic annotation ///NM_053138 // GO:0016020 // membrane // inferred from electronic annotation ///NM_053138 // GO:0016021 // integral component of membrane // inferred from electronic annotation ///ENSMUST00000056915 // GO:0005886 // plasma membrane // inferred from electronic annotation ///ENSMUST00000056915 // GO:0016021 // integr…	NM_053138 // GO:0005509 // calcium ion binding // inferred from electronic annotation ///ENSMUST00000056915 // GO:0005509 // calcium ion binding // inferred from electronic annotation ///AY013774 // GO:0005509 // calcium ion binding // inferred from electronic annotation ///BC138123 // GO:0005509 // calcium ion binding // inferred from electronic annotation ///BC138124 // GO:0005509 // calcium io…	ENSMUST00000056915 // Pfam // IPR002126 // Cadherin///ENSMUST00000056915 // Pfam // IPR002126 // Cadherin///ENSMUST00000056915 // Pfam // IPR002126 // Cadherin///ENSMUST00000056915 // Pfam // IPR002126 // Cadherin///ENSMUST00000056915 // Pfam // IPR002126 // Cadherin///ENSMUST00000056915 // Pfam // IPR013164 // Cadherin, N-terminal///OTTMUST00000128595 // Pfam // IPR002126 // Cadherin///OTTMUST00…	NM_053138	37442517	37446209	+	Q91Y06	13	Mm.196700
17498906	Myo16	myosinXVI	1.32308	up	0.124139	0.380408	0.0687313	-0.306475	-0.140372	-0.335166	chr8	ENSMUST00000042103	244281	AB429291|BC072580|BC082311|BC151049|BC151051|BC157966|BC172122	GO:0014065|GO:0048812|GO:0008152|GO:0008285|GO:0021549|GO:2000134|GO:0005654|GO:0005737|GO:0016459|GO:0048471|GO:0005886|GO:0005829|GO:0016020|GO:0000166|GO:0003774|GO:0003779|GO:0005515|GO:0005524|GO:0051015|GO:0019903|GO:0032403	NM_001081397 // GO:0014065 // phosphatidylinositol 3-kinase signaling // inferred from direct assay ///NM_001081397 // GO:0048812 // neuron projection morphogenesis // inferred from direct assay ///NM_001081397 // GO:0008152 // metabolic process // inferred from electronic annotation ///NM_001081397 // GO:0008285 // negative regulation of cell proliferation // inferred from sequence or structural…	NM_001081397 // GO:0005654 // nucleoplasm // not recorded ///NM_001081397 // GO:0005737 // cytoplasm // inferred from electronic annotation ///NM_001081397 // GO:0016459 // myosin complex // not recorded ///NM_001081397 // GO:0048471 // perinuclear region of cytoplasm // not recorded ///NM_001081397 // GO:0005654 // nucleoplasm // ---///NM_001081397 // GO:0005654 // nucleoplasm // inferred from s…	NM_001081397 // GO:0000166 // nucleotide binding // inferred from electronic annotation ///NM_001081397 // GO:0003774 // motor activity // inferred from electronic annotation ///NM_001081397 // GO:0003779 // actin binding // not recorded ///NM_001081397 // GO:0005515 // protein binding // inferred from physical interaction ///NM_001081397 // GO:0005524 // ATP binding // inferred from electronic a…	ENSMUST00000042103 // Pfam // IPR001609 // Myosin head, motor domain///ENSMUST00000042103 // Pfam // IPR020683 // Ankyrin repeat-containing domain///ENSMUST00000042103 // Pfam // IPR020683 // Ankyrin repeat-containing domain	NM_001081397///XM_006508778///XM_006508779///XM_006508780///XM_011242053///XM_011242054	10153923	10634741	+	Q5DU14///F8WGF8	32	Mm.422761
17442940	Gm23245	predictedgene,23245[Source:MGISymbol;Acc:MGI:5453022]	1.31874	up	-0.131531	0.174334	-0.0498288	0.144074	0.47484	-0.448987	chr5	ENSMUST00000083370									129789539	129789673	+		15
17344124	1110038B12Rik	RIKENcDNA1110038B12gene[Source:MGISymbol;Acc:MGI:1916013]	1.31457	up	0.0303564	0.127747	-0.0480375	0.179845	0.106315	-0.442623	chr17	ENSMUST00000173811|ENSMUST00000174039		AF357376							34952240	34952309	-		13
17292256	Gm24620	predictedgene,24620[Source:MGISymbol;Acc:MGI:5454397]	1.31064	up	-0.235597	0.198282	0.0633554	0.121297	0.0375894	-0.326914	chr13	ENSMUST00000082624									46767520	46767649	-		14
17352193			1.30941	up	0.084359	0.154613	0.223312	-0.0701159	-0.06604	-0.165609	chr18										82692949	82706174	+		21
17419411	Snord99	smallnucleolarRNA,C/Dbox99	1.30738	up	-0.0261828	0.289704	-0.0837895	0.135612	0.155338	-0.470469	chr4	ENSMUST00000116965|ENSMUST00000126380|ENSMUST00000144705	100217437							NR_028537	132310691	132310764	+		24
17550312			1.30296	up	-0.0326475	0.202896	-0.172167	0.244709	0.0939582	-0.553961	tc2576718	ENSMUST00000104318									1	70	+		25
17376276	Snord57|Nop56	smallnucleolarRNA,C/Dbox57|NOP56ribonucleoprotein	1.29256	up	-0.17218	0.0687666	-0.0841945	0.325471	0.14395	-0.454422	chr2	ENSMUST00000150745|ENSMUST00000083338	100217428///67134		GO:0000154|GO:0042254|GO:0005634|GO:0005730|GO:0005732|GO:0005737|GO:0016020|GO:0030529|GO:0031428|GO:0032040|GO:0070761|GO:0005654|GO:0030515|GO:0044822	ENSMUST00000150745 // GO:0000154 // rRNA modification // not recorded ///ENSMUST00000150745 // GO:0042254 // ribosome biogenesis // inferred from electronic annotation ///ENSMUST00000150745 // GO:0000154 // rRNA modification // ---///OTTMUST00000086806 // GO:0000154 // rRNA modification // not recorded ///OTTMUST00000086806 // GO:0042254 // ribosome biogenesis // inferred from electronic annotati…	ENSMUST00000150745 // GO:0005634 // nucleus // inferred from electronic annotation ///ENSMUST00000150745 // GO:0005730 // nucleolus // not recorded ///ENSMUST00000150745 // GO:0005732 // small nucleolar ribonucleoprotein complex // not recorded ///ENSMUST00000150745 // GO:0005737 // cytoplasm // inferred from electronic annotation ///ENSMUST00000150745 // GO:0016020 // membrane // not recorded //…	ENSMUST00000150745 // GO:0030515 // snoRNA binding // not recorded ///ENSMUST00000150745 // GO:0044822 // poly(A) RNA binding // not recorded ///ENSMUST00000150745 // GO:0030515 // snoRNA binding // ---///ENSMUST00000150745 // GO:0030515 // snoRNA binding // inferred from electronic annotation ///ENSMUST00000150745 // GO:0044822 // poly(A) RNA binding // inferred from electronic annotation ///ENS…		NR_028528	130278016	130278088	+	Q9D6Z1///Q3USZ5///Q3UJZ7	16	Mm.29363
17453533	Gm25492	predictedgene,25492[Source:MGISymbol;Acc:MGI:5455269]	1.29195	up	0.000741959	0.312105	0.0430977	0.059341	0.0942429	-0.326452	chr5	ENSMUST00000157383									135053988	135054116	-		22
17504190	Adgrg1	adhesionGprotein-coupledreceptorG1	1.28625	up	0.107951	0.211789	0.11985	-0.306328	-0.0793379	-0.243319	chr8	ENSMUST00000093271|ENSMUST00000179619	14766	AF166382|BC034678	GO:0001525|GO:0007155|GO:0007165|GO:0007166|GO:0007186|GO:0007266|GO:0007275|GO:0007399|GO:0007420|GO:0008285|GO:0010573|GO:0021796|GO:0021801|GO:0021819|GO:0030154|GO:0035025|GO:0045785|GO:0070528|GO:2000179|GO:2001223|GO:0005576|GO:0005622|GO:0005886|GO:0016020|GO:0016021|GO:0070062|GO:0097451|GO:0004871|GO:0004888|GO:0004930|GO:0005518|GO:0050840	NM_001198894 // GO:0001525 // angiogenesis // not recorded ///NM_001198894 // GO:0007155 // cell adhesion // inferred from electronic annotation ///NM_001198894 // GO:0007165 // signal transduction // inferred from electronic annotation ///NM_001198894 // GO:0007166 // cell surface receptor signaling pathway // inferred from electronic annotation ///NM_001198894 // GO:0007186 // G-protein coupled…	NM_001198894 // GO:0005576 // extracellular region // inferred from electronic annotation ///NM_001198894 // GO:0005622 // intracellular // not recorded ///NM_001198894 // GO:0005886 // plasma membrane // inferred from electronic annotation ///NM_001198894 // GO:0016020 // membrane // inferred from electronic annotation ///NM_001198894 // GO:0016021 // integral component of membrane // inferred f…	NM_001198894 // GO:0004871 // signal transducer activity // inferred from electronic annotation ///NM_001198894 // GO:0004888 // transmembrane signaling receptor activity // inferred from electronic annotation ///NM_001198894 // GO:0004930 // G-protein coupled receptor activity // inferred from mutant phenotype ///NM_001198894 // GO:0005518 // collagen binding // inferred from direct assay ///NM_…	ENSMUST00000093271 // Pfam // IPR000203 // GPS motif///ENSMUST00000093271 // Pfam // IPR000832 // GPCR, family 2, secretin-like///ENSMUST00000179619 // Pfam // IPR000203 // GPS motif///ENSMUST00000179619 // Pfam // IPR000832 // GPCR, family 2, secretin-like	NM_001198894///NM_018882///XM_006530680///XM_006530681///XM_006530683///XM_006530685///XM_006530686///XM_006530687///XM_006530688///XM_006530689///XM_006530690///XM_006530691///XM_006530692///XM_006530693///XM_006530694///XM_006530695///XM_006530696///XM_006530697///XR_405140	94977109	95014208	+	Q8K209	24	Mm.290834
17499932	Slc20a2	solutecarrierfamily20,member2	1.2844	up	0.253594	0.0148239	0.0370545	-0.131419	-0.0863336	-0.324042	chr8	ENSMUST00000067786	20516	AF196476|BC046510|U62559	GO:0006810|GO:0006811|GO:0006814|GO:0006817|GO:0016032|GO:0035435|GO:0035725|GO:0005886|GO:0005887|GO:0016020|GO:0016021|GO:0070062|GO:0005315|GO:0015293|GO:0015319	NM_011394 // GO:0006810 // transport // inferred from electronic annotation ///NM_011394 // GO:0006811 // ion transport // inferred from electronic annotation ///NM_011394 // GO:0006814 // sodium ion transport // inferred from electronic annotation ///NM_011394 // GO:0006817 // phosphate ion transport // inferred from electronic annotation ///NM_011394 // GO:0016032 // viral process // inferred f…	NM_011394 // GO:0005886 // plasma membrane // inferred from electronic annotation ///NM_011394 // GO:0005887 // integral component of plasma membrane // not recorded ///NM_011394 // GO:0016020 // membrane // inferred from electronic annotation ///NM_011394 // GO:0016021 // integral component of membrane // inferred from electronic annotation ///NM_011394 // GO:0070062 // extracellular exosome // …	NM_011394 // GO:0005315 // inorganic phosphate transmembrane transporter activity // not recorded ///NM_011394 // GO:0015293 // symporter activity // inferred from electronic annotation ///NM_011394 // GO:0015319 // sodium:inorganic phosphate symporter activity // not recorded ///NM_011394 // GO:0005315 // inorganic phosphate transmembrane transporter activity // ---///NM_011394 // GO:0005315 // …	ENSMUST00000067786 // Pfam // IPR001204 // Phosphate transporter	NM_011394///XM_006509043///XM_006509044///XM_011242129	22476700	22569616	+	Q80UP8///P70455	19	Mm.323901
17349926	Pcdhb17	protocadherinbeta17	1.27782	up	0.286745	0.0961636	0.0728976	-0.137524	-0.0660806	-0.280782	chr18	ENSMUST00000053856	93888	AF326310|AK122533|AY013778|BC017149	GO:0007155|GO:0007156|GO:0005886|GO:0016020|GO:0016021|GO:0003674|GO:0005509	NM_053142 // GO:0007155 // cell adhesion // inferred from electronic annotation ///NM_053142 // GO:0007156 // homophilic cell adhesion via plasma membrane adhesion molecules // inferred from electronic annotation ///ENSMUST00000053856 // GO:0007156 // homophilic cell adhesion via plasma membrane adhesion molecules // inferred from electronic annotation ///ENSMUST00000053856 // GO:0007155 // cell …	NM_053142 // GO:0005886 // plasma membrane // inferred from electronic annotation ///NM_053142 // GO:0016020 // membrane // inferred from electronic annotation ///NM_053142 // GO:0016021 // integral component of membrane // inferred from electronic annotation ///ENSMUST00000053856 // GO:0005886 // plasma membrane // inferred from electronic annotation ///ENSMUST00000053856 // GO:0016021 // integr…	NM_053142 // GO:0003674 // molecular_function // no biological data available ///NM_053142 // GO:0005509 // calcium ion binding // inferred from electronic annotation ///ENSMUST00000053856 // GO:0005509 // calcium ion binding // inferred from electronic annotation ///ENSMUST00000053856 // GO:0003674 // molecular_function // no biological data available ///AF326310 // GO:0003674 // molecular_funct…	ENSMUST00000053856 // Pfam // IPR002126 // Cadherin///ENSMUST00000053856 // Pfam // IPR002126 // Cadherin///ENSMUST00000053856 // Pfam // IPR002126 // Cadherin///ENSMUST00000053856 // Pfam // IPR002126 // Cadherin///ENSMUST00000053856 // Pfam // IPR002126 // Cadherin///ENSMUST00000053856 // Pfam // IPR013164 // Cadherin, N-terminal///OTTMUST00000128603 // Pfam // IPR002126 // Cadherin///OTTMUST00…	NM_053142	37485021	37488290	+	Q91VD8///Q80TB2///Q925L4	25	Mm.87553
17321241	Snora34|Mir1291	smallnucleolarRNA,H/ACAbox34|microRNA1291	1.27768	up	0.0401634	-0.0398671	-0.493361	0.625519	0.0849829	-0.84689	chr15	ENSMUST00000083402|ENSMUST00000199842	100217417///102466255							NR_034051///NR_106171	98519716	98519853	-		14
17518310	Gm23344	predictedgene,23344[Source:MGISymbol;Acc:MGI:5453121]	1.27751	up	-0.0130653	0.0335813	-0.407474	0.15936	0.351723	-0.760806	chr9	ENSMUST00000083818									64175048	64175115	+		15
17548046	Pcdhga10	protocadheringammasubfamilyA,10	1.2758	up	0.0548081	0.0331588	0.1378	-0.208863	-0.238729	-0.213604	chr18	ENSMUST00000193404	93722	AY013793|BC035540	GO:0007155|GO:0007156|GO:0007283|GO:0050808|GO:0008150|GO:0008333|GO:0060989|GO:0016339|GO:0016020|GO:0005886|GO:0016021|GO:0070062|GO:0030426|GO:0005622|GO:0005887|GO:0005911|GO:0003674|GO:0005509|GO:0005515|GO:0044822	NM_033593 // GO:0007155 // cell adhesion // inferred from electronic annotation ///NM_033593 // GO:0007156 // homophilic cell adhesion via plasma membrane adhesion molecules // inferred from electronic annotation ///NM_033593 // GO:0007283 // spermatogenesis // inferred from electronic annotation ///NM_033593 // GO:0050808 // synapse organization // inferred from genetic interaction ///NM_033593 …	NM_033593 // GO:0016020 // membrane // inferred from direct assay ///NM_033593 // GO:0005886 // plasma membrane // inferred from electronic annotation ///NM_033593 // GO:0016020 // membrane // inferred from electronic annotation ///NM_033593 // GO:0016021 // integral component of membrane // inferred from electronic annotation ///NM_033593 // GO:0070062 // extracellular exosome // inferred from e…	NM_033593 // GO:0003674 // molecular_function // no biological data available ///NM_033593 // GO:0005509 // calcium ion binding // inferred from electronic annotation ///NM_033593 // GO:0005515 // protein binding // inferred from physical interaction ///NM_033593 // GO:0044822 // poly(A) RNA binding // inferred from electronic annotation ///NM_033593 // GO:0044822 // poly(A) RNA binding // ---///…	ENSMUST00000193404 // Pfam // IPR002126 // Cadherin///ENSMUST00000193404 // Pfam // IPR002126 // Cadherin///ENSMUST00000193404 // Pfam // IPR002126 // Cadherin///ENSMUST00000193404 // Pfam // IPR002126 // Cadherin///ENSMUST00000193404 // Pfam // IPR002126 // Cadherin///ENSMUST00000193404 // Pfam // IPR013164 // Cadherin, N-terminal///OTTMUST00000128823 // Pfam // IPR002126 // Cadherin///OTTMUST00…	NM_033593///XM_006544517	36930285	37841873	+	Q91XY4///Q91XX2///Q91XY6///Q91XX7///Q91XX5///Q91XX0///Q91XY3///Q91XX8///Q91XY0///Q91XY2///Q91XX6///Q8K4A2///Q91XY8///Q6DD96///Q91XX4///Q91XZ0///Q91XW9///Q91XY9///Q91XY5///Q91XX1///Q91XX3///Q91XY7///Q91XX9///Q8JZN6///Q8K494///Q4KMS2///Q8K4A4///Q8CHE5///Q6NXW8///Q8K4A1///Q8C924///Q8K497///Q8K4A8///Q3UTK9///Q6PHX8///Q5DTQ9///Q3UTF9///Q8K4A9///Q8BS92///Q7TQF1///Q8BNI7///Q6NXY6///Q9Z1B0///Q4KMN6///Q8C…	20	Mm.247203
17302054	Snora31	smallnucleolarRNA,H/ACAbox31	1.27417	up	0.0783693	-0.219736	-0.387826	0.5241	0.0764213	-0.737381	chr14	ENSMUST00000083213	100303751							NR_028481	75847905	75848034	+		22
17449033	Ppat	phosphoribosylpyrophosphateamidotransferase	1.2725	up	-0.00415659	0.064192	0.128259	0.0183266	-0.00350746	-0.219405	chr5	ENSMUST00000031158|ENSMUST00000140076|ENSMUST00000155272	231327	BC023841	GO:0006543|GO:0009168|GO:0019693|GO:0051289|GO:0009113|GO:0009116|GO:0000082|GO:0001822|GO:0006164|GO:0006189|GO:0007595|GO:0031100|GO:0032869|GO:0035690|GO:0042493|GO:0060135|GO:0004044|GO:0016740|GO:0016757|GO:0046872|GO:0051536	NM_172146 // GO:0006543 // glutamine catabolic process // not recorded ///NM_172146 // GO:0009168 // purine ribonucleoside monophosphate biosynthetic process // not recorded ///NM_172146 // GO:0019693 // ribose phosphate metabolic process // not recorded ///NM_172146 // GO:0051289 // protein homotetramerization // not recorded ///NM_172146 // GO:0009113 // purine nucleobase biosynthetic process /…		NM_172146 // GO:0004044 // amidophosphoribosyltransferase activity // not recorded ///NM_172146 // GO:0004044 // amidophosphoribosyltransferase activity // inferred from electronic annotation ///NM_172146 // GO:0016740 // transferase activity // inferred from electronic annotation ///NM_172146 // GO:0016757 // transferase activity, transferring glycosyl groups // inferred from electronic annotati…	ENSMUST00000140076 // Pfam // IPR000836 // Phosphoribosyltransferase domain///ENSMUST00000140076 // Pfam // IPR017932 // Glutamine amidotransferase type 2 domain///ENSMUST00000140076 // Pfam // IPR017932 // Glutamine amidotransferase type 2 domain///OTTMUST00000065636 // Pfam // IPR000836 // Phosphoribosyltransferase domain	NM_172146	76913249	76951578	-	Q3TKC5///Q8CIH9///Q3UGU3///Q3UGA8///Q3TUW2///D6RHB8	24	Mm.202337
17534064	Zcchc12	zincfinger,CCHCdomaincontaining12	1.26655	up	0.254442	-0.200028	0.207038	-0.0319584	-0.080256	-0.133871	chrX	ENSMUST00000048067|ENSMUST00000115256|ENSMUST00000115257|ENSMUST00000115258	72693	AY466375|BC049071|BC055714	GO:0006351|GO:0006355|GO:0030509|GO:2000327|GO:0005634|GO:0016607|GO:0003676|GO:0005515|GO:0008270|GO:0030374|GO:0032183|GO:0046872	NM_028325 // GO:0006351 // transcription, DNA-templated // inferred from electronic annotation ///NM_028325 // GO:0006355 // regulation of transcription, DNA-templated // inferred from electronic annotation ///NM_028325 // GO:0030509 // BMP signaling pathway // inferred from direct assay ///NM_028325 // GO:2000327 // positive regulation of ligand-dependent nuclear receptor transcription coactivat…	NM_028325 // GO:0005634 // nucleus // inferred from direct assay ///NM_028325 // GO:0016607 // nuclear speck // inferred from direct assay ///XM_006541395 // GO:0005634 // nucleus // inferred from direct assay ///XM_006541395 // GO:0016607 // nuclear speck // inferred from direct assay ///XM_006541397 // GO:0005634 // nucleus // inferred from direct assay ///XM_006541397 // GO:0016607 // nuclear …	NM_028325 // GO:0003676 // nucleic acid binding // inferred from electronic annotation ///NM_028325 // GO:0005515 // protein binding // inferred from physical interaction ///NM_028325 // GO:0008270 // zinc ion binding // inferred from electronic annotation ///NM_028325 // GO:0030374 // ligand-dependent nuclear receptor transcription coactivator activity // inferred from direct assay ///NM_028325 …	ENSMUST00000048067 // Pfam // IPR026523 // Paraneoplastic antigen Ma///ENSMUST00000115256 // Pfam // IPR026523 // Paraneoplastic antigen Ma///ENSMUST00000115257 // Pfam // IPR026523 // Paraneoplastic antigen Ma///ENSMUST00000115258 // Pfam // IPR026523 // Paraneoplastic antigen Ma	NM_028325///XM_006541395///XM_006541397///XM_006541398///XM_006541399///XM_006541400///XM_006541401///XM_006541402///XM_006541403///XM_011250974	36195904	36199158	+	Q9CZA5	18	Mm.297698
17378858	Gm25129	predictedgene,25129[Source:MGISymbol;Acc:MGI:5454906]	1.26365	up	-0.0971524	-0.0128163	-0.0574929	0.354177	0.382293	-0.395092	chr2	ENSMUST00000082651									158379534	158379666	+		23
17406514	Fcrls	Fcreceptor-likeS,scavengerreceptor	1.26263	up	-0.0227499	0.254375	0.147549	-0.248984	0.00700808	-0.188887	chr3	ENSMUST00000090986|ENSMUST00000146512	80891	AB028174|AF329486|AF302046|AY506556|AY506557|BC016551	GO:0006898|GO:0009967|GO:0016020|GO:0005044|GO:0005070	NM_030707 // GO:0006898 // receptor-mediated endocytosis // inferred from electronic annotation ///XM_006502369 // GO:0006898 // receptor-mediated endocytosis // inferred from electronic annotation ///ENSMUST00000090986 // GO:0006898 // receptor-mediated endocytosis // inferred from electronic annotation ///ENSMUST00000146512 // GO:0006898 // receptor-mediated endocytosis // inferred from electro…	NM_030707 // GO:0016020 // membrane // inferred from electronic annotation ///XM_006502369 // GO:0016020 // membrane // inferred from electronic annotation ///ENSMUST00000090986 // GO:0016020 // membrane // inferred from electronic annotation ///ENSMUST00000146512 // GO:0016020 // membrane // inferred from electronic annotation ///AB028174 // GO:0016020 // membrane // inferred from electronic ann…	NM_030707 // GO:0005044 // scavenger receptor activity // inferred from electronic annotation ///XM_006502369 // GO:0005044 // scavenger receptor activity // inferred from electronic annotation ///ENSMUST00000090986 // GO:0005044 // scavenger receptor activity // inferred from electronic annotation ///ENSMUST00000146512 // GO:0005044 // scavenger receptor activity // inferred from electronic anno…	ENSMUST00000090986 // Pfam // IPR001190 // SRCR domain///OTTMUST00000068039 // Pfam // IPR001190 // SRCR domain///OTTMUST00000068039 // Pfam // IPR013098 // Immunoglobulin I-set///OTTMUST00000068039 // Pfam // IPR013151 // Immunoglobulin	NM_030707///XM_006502369	87250758	87263738	-	Q91YK7///Q9EQY5///D3YYJ5	25	Mm.45173
17248522	Platr13	pluripotencyassociatedtranscript13[Source:MGISymbol;Acc:MGI:3651752]	1.26159	up	0.115817	0.0779276	0.309294	-0.239285	-0.0363398	-0.0259487	chr11	ENSMUST00000133945									41218837	41221096	+		17
17311331	Trhr	thyrotropinreleasinghormonereceptor	1.26139	up	-0.0245945	-0.0641549	0.212495	0.0526733	0.0839895	-0.122519	chr15	ENSMUST00000038856|ENSMUST00000110289	22045	BC109005|BC109006|BC128269|M59811|M94384	GO:0007165|GO:0007186|GO:0007204|GO:0090073|GO:0005829|GO:0005886|GO:0009986|GO:0016020|GO:0016021|GO:0004871|GO:0004930|GO:0004997|GO:0042803	NM_013696 // GO:0007165 // signal transduction // inferred from electronic annotation ///NM_013696 // GO:0007186 // G-protein coupled receptor signaling pathway // inferred from electronic annotation ///NM_013696 // GO:0007204 // positive regulation of cytosolic calcium ion concentration // not recorded ///NM_013696 // GO:0090073 // positive regulation of protein homodimerization activity // not …	NM_013696 // GO:0005829 // cytosol // not recorded ///NM_013696 // GO:0005886 // plasma membrane // inferred from electronic annotation ///NM_013696 // GO:0009986 // cell surface // not recorded ///NM_013696 // GO:0016020 // membrane // inferred from electronic annotation ///NM_013696 // GO:0016021 // integral component of membrane // inferred from electronic annotation ///XM_006520747 // GO:0005…	NM_013696 // GO:0004871 // signal transducer activity // inferred from electronic annotation ///NM_013696 // GO:0004930 // G-protein coupled receptor activity // inferred from electronic annotation ///NM_013696 // GO:0004997 // thyrotropin-releasing hormone receptor activity // not recorded ///NM_013696 // GO:0042803 // protein homodimerization activity // not recorded ///NM_013696 // GO:0004997 …	ENSMUST00000038856 // Pfam // IPR000276 // G protein-coupled receptor, rhodopsin-like///ENSMUST00000110289 // Pfam // IPR000276 // G protein-coupled receptor, rhodopsin-like	NM_013696///XM_006520747///XM_006520748	44196135	44235912	+	Q32MS1///Q3UYL6///P21761	22	Mm.309350
17334922	Neurl1b	neuralizedE3ubiquitinproteinligase1B	1.26095	up	-0.150149	0.0103896	-0.0291284	0.085557	0.130205	-0.363643	chr17	ENSMUST00000053020|ENSMUST00000182897|ENSMUST00000183077	240055	DQ839448|GQ414760	GO:0007219|GO:0070086|GO:0016567|GO:0008150|GO:0005737|GO:0005769|GO:0005575|GO:0005515|GO:0008270|GO:0008766|GO:0016874|GO:0018169|GO:0043773|GO:0043774|GO:0046872|GO:0070735|GO:0070736|GO:0070737|GO:0070738|GO:0070739|GO:0070740|GO:0003674	NM_001081656 // GO:0007219 // Notch signaling pathway // inferred from electronic annotation ///NM_001081656 // GO:0070086 // ubiquitin-dependent endocytosis // inferred from direct assay ///NM_001081656 // GO:0016567 // protein ubiquitination // inferred from electronic annotation ///XM_006524234 // GO:0007219 // Notch signaling pathway // inferred from electronic annotation ///XM_006524234 // G…	NM_001081656 // GO:0005737 // cytoplasm // inferred from electronic annotation ///NM_001081656 // GO:0005769 // early endosome // inferred from direct assay ///XM_006524234 // GO:0005737 // cytoplasm // inferred from electronic annotation ///XM_006524234 // GO:0005769 // early endosome // inferred from direct assay ///ENSMUST00000053020 // GO:0005737 // cytoplasm // inferred from electronic annot…	NM_001081656 // GO:0005515 // protein binding // inferred from physical interaction ///NM_001081656 // GO:0008270 // zinc ion binding // inferred from electronic annotation ///NM_001081656 // GO:0008766 // UDP-N-acetylmuramoylalanyl-D-glutamyl-2,6-diaminopimelate-D-alanyl-D-alanine ligase activity // inferred from electronic annotation ///NM_001081656 // GO:0016874 // ligase activity // inferred …	ENSMUST00000053020 // Pfam // IPR006573 // NEUZ domain///ENSMUST00000053020 // Pfam // IPR006573 // NEUZ domain///ENSMUST00000182897 // Pfam // IPR006573 // NEUZ domain///ENSMUST00000183077 // Pfam // IPR006573 // NEUZ domain///OTTMUST00000113408 // Pfam // IPR006573 // NEUZ domain///OTTMUST00000113408 // Pfam // IPR006573 // NEUZ domain///OTTMUST00000113409 // Pfam // IPR006573 // NEUZ domain///…	NM_001081656///XM_006524234	26414965	26446349	+	Q0MW30///Q8C6S6///S4R1Y0///S4R1D7	20	Mm.133211
17544691	Bex2	brainexpressedX-linked2	1.2553	up	0.0745897	-0.0238911	-0.0183001	0.0601606	-0.0239073	-0.346333	chrX	ENSMUST00000049130	12069	BC027529|AF097439	GO:0006915|GO:0007049|GO:0045944|GO:0051091|GO:0005634|GO:0005667|GO:0005737|GO:0001102	NM_009749 // GO:0006915 // apoptotic process // inferred from electronic annotation ///NM_009749 // GO:0007049 // cell cycle // inferred from electronic annotation ///NM_009749 // GO:0045944 // positive regulation of transcription from RNA polymerase II promoter // not recorded ///NM_009749 // GO:0051091 // positive regulation of sequence-specific DNA binding transcription factor activity // not …	NM_009749 // GO:0005634 // nucleus // not recorded ///NM_009749 // GO:0005667 // transcription factor complex // not recorded ///NM_009749 // GO:0005737 // cytoplasm // not recorded ///NM_009749 // GO:0005634 // nucleus // inferred from electronic annotation ///NM_009749 // GO:0005634 // nucleus // ---///NM_009749 // GO:0005667 // transcription factor complex // ---///NM_009749 // GO:0005737 // c…	NM_009749 // GO:0001102 // RNA polymerase II activating transcription factor binding // not recorded ///NM_009749 // GO:0001102 // RNA polymerase II activating transcription factor binding // ---///ENSMUST00000049130 // GO:0001102 // RNA polymerase II activating transcription factor binding // not recorded ///ENSMUST00000049130 // GO:0001102 // RNA polymerase II activating transcription factor bi…	ENSMUST00000049130 // Pfam // IPR021156 // Transcription elongation factor A-like/Brain expressed X-linked-like///OTTMUST00000045146 // Pfam // IPR021156 // Transcription elongation factor A-like/Brain expressed X-linked-like	NM_009749	136066564	136068236	-	Q9WTZ8	13	Mm.94160
17457794	Tcrb-J|Trbj2-3	Tcellreceptorbeta,joiningregion|Tcellreceptorbetajoining2-3	1.25462	up	0.0219444	-0.0266485	-0.114319	0.103322	-0.0353762	-0.44157	chr6	ENSMUST00000103295	21580///100125257	AY665761|AB183190|AF012155|AF020206|AF034165|AF256171|AF259265|AY324401|EF457525|EF457526|EF457531|EF457536|EF457545|EU131428|EU131448|EU131450|EU131456|EU131461|EU131465|EU518946|EU518957|EU518961|EU518982|FJ410984|FJ410985|FM179547|GU599199|GU599235|GU599270|GU599311|GU599377|GU599378|GU599403|GU599418|GU599426|GU599474|GU599478|GU599482|GU599500|GU599561|GU599588|GU599686|GU599687|JX520692|JX5…	GO:0019221|GO:0016020|GO:0016021	AF034165 // GO:0019221 // cytokine-mediated signaling pathway // inferred from direct assay ///GU599235 // GO:0019221 // cytokine-mediated signaling pathway // inferred from direct assay ///GU599561 // GO:0019221 // cytokine-mediated signaling pathway // inferred from direct assay ///GU599588 // GO:0019221 // cytokine-mediated signaling pathway // inferred from direct assay ///U29064 // GO:001922…	AY665761 // GO:0016020 // membrane // inferred from electronic annotation ///AY665761 // GO:0016021 // integral component of membrane // inferred from electronic annotation ///AB183190 // GO:0016020 // membrane // inferred from electronic annotation ///AB183190 // GO:0016021 // integral component of membrane // inferred from electronic annotation ///AF012155 // GO:0016020 // membrane // inferred …				41543223	41543271	+	A0N8J3///A0N8J2///Q7TND8///Q9D3G4///A0A0B4J1P6///A2NTY6///P04212	16	Mm.333026///Mm.389744///Mm.429394///Mm.359387///Mm.123831///Mm.380070///Mm.424226///Mm.333012///Mm.389733///Mm.449437///Mm.424540///Mm.345390///Mm.359118///Mm.347827
17461852	Slc6a11	solutecarrierfamily6(neurotransmittertransporter,GABA),member11	1.25379	up	0.229723	0.103494	0.0429398	-0.0656528	-0.0074091	-0.283358	chr6	ENSMUST00000032451|ENSMUST00000203105	243616		GO:0006810|GO:0006836|GO:0015812|GO:0007268|GO:0007420|GO:0042493|GO:0055085|GO:0005737|GO:0005887|GO:0016020|GO:0016021|GO:0042995|GO:0043005|GO:0005328|GO:0005332|GO:0015293|GO:0042165	NM_172890 // GO:0006810 // transport // inferred from electronic annotation ///NM_172890 // GO:0006836 // neurotransmitter transport // not recorded ///NM_172890 // GO:0015812 // gamma-aminobutyric acid transport // not recorded ///NM_172890 // GO:0006836 // neurotransmitter transport // ---///NM_172890 // GO:0006836 // neurotransmitter transport // inferred from electronic annotation ///NM_17289…	NM_172890 // GO:0005737 // cytoplasm // not recorded ///NM_172890 // GO:0005887 // integral component of plasma membrane // inferred from electronic annotation ///NM_172890 // GO:0016020 // membrane // not recorded ///NM_172890 // GO:0016021 // integral component of membrane // inferred from electronic annotation ///NM_172890 // GO:0042995 // cell projection // not recorded ///NM_172890 // GO:000…	NM_172890 // GO:0005328 // neurotransmitter:sodium symporter activity // inferred from electronic annotation ///NM_172890 // GO:0005332 // gamma-aminobutyric acid:sodium symporter activity // not recorded ///NM_172890 // GO:0015293 // symporter activity // inferred from electronic annotation ///NM_172890 // GO:0042165 // neurotransmitter binding // not recorded ///NM_172890 // GO:0005332 // gamma…	ENSMUST00000032451 // Pfam // IPR000175 // Sodium:neurotransmitter symporter///OTTMUST00000139676 // Pfam // IPR000175 // Sodium:neurotransmitter symporter	NM_172890	114131241	114249886	+	P31650///Q8BKG0	23	Mm.44683
17479354	Abhd2	abhydrolasedomaincontaining2	1.25325	up	0.113945	0.302578	0.00821145	-0.0987539	-0.00643969	-0.317458	chr7	ENSMUST00000037315|ENSMUST00000135333	54608	AF201730|AF546701|BC027098|BC089477	GO:0009611|GO:0030336|GO:0008152|GO:0016020|GO:0016021|GO:0004620|GO:0010296|GO:0016298|GO:0016787|GO:0018731|GO:0018732|GO:0018733|GO:0018734|GO:0034892|GO:0035460|GO:0043905|GO:0043906|GO:0043907|GO:0043908|GO:0047376|GO:0050253|GO:0052689|GO:0052767|GO:0052768|GO:0080030|GO:0080031|GO:0080032	NM_018811 // GO:0009611 // response to wounding // inferred from mutant phenotype ///NM_018811 // GO:0030336 // negative regulation of cell migration // inferred from mutant phenotype ///NM_018811 // GO:0008152 // metabolic process // inferred from electronic annotation ///ENSMUST00000037315 // GO:0009611 // response to wounding // inferred from mutant phenotype ///ENSMUST00000037315 // GO:003033…	NM_018811 // GO:0016020 // membrane // inferred from electronic annotation ///NM_018811 // GO:0016021 // integral component of membrane // inferred from electronic annotation ///ENSMUST00000037315 // GO:0016020 // membrane // inferred from electronic annotation ///ENSMUST00000037315 // GO:0016021 // integral component of membrane // inferred from electronic annotation ///ENSMUST00000135333 // GO:…	NM_018811 // GO:0004620 // phospholipase activity // inferred from electronic annotation ///NM_018811 // GO:0010296 // prenylcysteine methylesterase activity // inferred from electronic annotation ///NM_018811 // GO:0016298 // lipase activity // inferred from electronic annotation ///NM_018811 // GO:0016787 // hydrolase activity // inferred from electronic annotation ///NM_018811 // GO:0018731 //…	ENSMUST00000037315 // Pfam // IPR000073 // Alpha/beta hydrolase fold-1///OTTMUST00000072182 // Pfam // IPR000073 // Alpha/beta hydrolase fold-1	NM_018811	79273201	79365508	+	Q9QXM0	26	Mm.365490
17349906	Pcdhb12	protocadherinbeta12	1.25211	up	0.218144	0.0650106	0.0650044	-0.0407147	-0.0160214	-0.259357	chr18	ENSMUST00000055495	93883	AY013773|BC127609|BC129838	GO:0007155|GO:0007156|GO:0005887|GO:0005911|GO:0005886|GO:0016020|GO:0016021|GO:0003674|GO:0005509	NM_053137 // GO:0007155 // cell adhesion // inferred from electronic annotation ///NM_053137 // GO:0007156 // homophilic cell adhesion via plasma membrane adhesion molecules // inferred from electronic annotation ///ENSMUST00000055495 // GO:0007156 // homophilic cell adhesion via plasma membrane adhesion molecules // inferred from electronic annotation ///ENSMUST00000055495 // GO:0007155 // cell …	NM_053137 // GO:0005887 // integral component of plasma membrane // inferred from sequence or structural similarity ///NM_053137 // GO:0005911 // cell-cell junction // inferred from direct assay ///NM_053137 // GO:0005886 // plasma membrane // inferred from electronic annotation ///NM_053137 // GO:0016020 // membrane // inferred from electronic annotation ///NM_053137 // GO:0016021 // integral co…	NM_053137 // GO:0003674 // molecular_function // no biological data available ///NM_053137 // GO:0005509 // calcium ion binding // inferred from electronic annotation ///ENSMUST00000055495 // GO:0005509 // calcium ion binding // inferred from electronic annotation ///ENSMUST00000055495 // GO:0003674 // molecular_function // no biological data available ///AY013773 // GO:0003674 // molecular_funct…	ENSMUST00000055495 // Pfam // IPR002126 // Cadherin///ENSMUST00000055495 // Pfam // IPR002126 // Cadherin///ENSMUST00000055495 // Pfam // IPR002126 // Cadherin///ENSMUST00000055495 // Pfam // IPR002126 // Cadherin///ENSMUST00000055495 // Pfam // IPR002126 // Cadherin///ENSMUST00000055495 // Pfam // IPR013164 // Cadherin, N-terminal///OTTMUST00000128594 // Pfam // IPR002126 // Cadherin///OTTMUST00…	NM_053137	37435621	37438654	+	Q91Y07///A0PJT6	17	Mm.196701
17317675	St3gal1	ST3beta-galactosidealpha-2,3-sialyltransferase1	1.25098	up	0.0676063	0.137468	0.0779339	-0.235618	0.0154584	-0.245129	chr15	ENSMUST00000092640	20442	BC040763|BC084730|BC099670|BC099693	GO:0001574|GO:0006468|GO:0006486|GO:0009311|GO:0016266|GO:0018146|GO:0018279|GO:0043687|GO:0006054|GO:0006487|GO:0097503|GO:0000139|GO:0005576|GO:0005794|GO:0016020|GO:0016021|GO:0030173|GO:0070062|GO:0032580|GO:0003836|GO:0008373|GO:0016740|GO:0016757	NM_009177 // GO:0001574 // ganglioside biosynthetic process // not recorded ///NM_009177 // GO:0006468 // protein phosphorylation // inferred from direct assay ///NM_009177 // GO:0006486 // protein glycosylation // inferred from direct assay ///NM_009177 // GO:0006486 // protein glycosylation // inferred from mutant phenotype ///NM_009177 // GO:0009311 // oligosaccharide metabolic process // not …	NM_009177 // GO:0000139 // Golgi membrane // not recorded ///NM_009177 // GO:0005576 // extracellular region // inferred from electronic annotation ///NM_009177 // GO:0005794 // Golgi apparatus // inferred from electronic annotation ///NM_009177 // GO:0016020 // membrane // not recorded ///NM_009177 // GO:0016021 // integral component of membrane // inferred from electronic annotation ///NM_00917…	NM_009177 // GO:0003836 // beta-galactoside (CMP) alpha-2,3-sialyltransferase activity // inferred from direct assay ///NM_009177 // GO:0003836 // beta-galactoside (CMP) alpha-2,3-sialyltransferase activity // inferred from mutant phenotype ///NM_009177 // GO:0003836 // beta-galactoside (CMP) alpha-2,3-sialyltransferase activity // not recorded ///NM_009177 // GO:0008373 // sialyltransferase acti…	ENSMUST00000092640 // Pfam // IPR001675 // Glycosyl transferase family 29	NM_009177///XM_006520664///XM_006520665///XM_011245528///XM_011245529	67102875	67176882	-	P54751///Q544T4///Q3UU61///Q8BJX5	28	Mm.248334
17490848	Dhdh	dihydrodioldehydrogenase(dimeric)	-1.25151	down	0.0615245	-0.264551	0.0307881	-0.0331558	-0.072128	0.354453	chr7	ENSMUST00000011526|ENSMUST00000126050	71755	BC116414	GO:0042843|GO:0055114|GO:0005829|GO:0005575|GO:0016491|GO:0047115|GO:0047837	NM_027903 // GO:0042843 // D-xylose catabolic process // inferred from direct assay ///NM_027903 // GO:0055114 // oxidation-reduction process // inferred from electronic annotation ///NM_027903 // GO:0055114 // oxidation-reduction process // inferred from direct assay ///XM_006541199 // GO:0042843 // D-xylose catabolic process // inferred from direct assay ///XM_006541199 // GO:0055114 // oxidati…	NM_027903 // GO:0005829 // cytosol // not recorded ///NM_027903 // GO:0005829 // cytosol // ---///XM_006541199 // GO:0005829 // cytosol // not recorded ///XM_006541199 // GO:0005829 // cytosol // ---///ENSMUST00000011526 // GO:0005829 // cytosol // not recorded ///ENSMUST00000011526 // GO:0005575 // cellular_component // no biological data available ///ENSMUST00000011526 // GO:0005829 // cytosol …	NM_027903 // GO:0016491 // oxidoreductase activity // inferred from electronic annotation ///NM_027903 // GO:0047115 // trans-1,2-dihydrobenzene-1,2-diol dehydrogenase activity // inferred from electronic annotation ///NM_027903 // GO:0047837 // D-xylose 1-dehydrogenase (NADP+) activity // inferred from direct assay ///NM_027903 // GO:0047837 // D-xylose 1-dehydrogenase (NADP+) activity // inferr…	ENSMUST00000011526 // Pfam // IPR000683 // Oxidoreductase, N-terminal///ENSMUST00000011526 // Pfam // IPR004104 // Oxidoreductase, C-terminal///OTTMUST00000058864 // Pfam // IPR000683 // Oxidoreductase, N-terminal///OTTMUST00000058864 // Pfam // IPR004104 // Oxidoreductase, C-terminal	NM_027903///XM_006541199	45472956	45488805	-	Q9DBB8///Q8K0E9	19	Mm.34208
17428786	Rps8	ribosomalproteinS8	-1.25212	down	-0.122442	0.132626	-0.111595	-0.0103955	-0.114849	0.212777	chr4	ENSMUST00000102696	20116		GO:0000462|GO:0006412|GO:0006414|GO:0005622|GO:0005634|GO:0005737|GO:0005840|GO:0005925|GO:0016020|GO:0022627|GO:0030529|GO:0070062|GO:0003735|GO:0044822	NM_009098 // GO:0000462 // maturation of SSU-rRNA from tricistronic rRNA transcript (SSU-rRNA, 5.8S rRNA, LSU-rRNA) // not recorded ///NM_009098 // GO:0006412 // translation // inferred from electronic annotation ///NM_009098 // GO:0000462 // maturation of SSU-rRNA from tricistronic rRNA transcript (SSU-rRNA, 5.8S rRNA, LSU-rRNA) // ---///NM_009098 // GO:0006414 // translational elongation // ---…	NM_009098 // GO:0005622 // intracellular // inferred from electronic annotation ///NM_009098 // GO:0005634 // nucleus // not recorded ///NM_009098 // GO:0005737 // cytoplasm // not recorded ///NM_009098 // GO:0005840 // ribosome // inferred from electronic annotation ///NM_009098 // GO:0005925 // focal adhesion // not recorded ///NM_009098 // GO:0016020 // membrane // not recorded ///NM_009098 //…	NM_009098 // GO:0003735 // structural constituent of ribosome // not recorded ///NM_009098 // GO:0044822 // poly(A) RNA binding // not recorded ///NM_009098 // GO:0003735 // structural constituent of ribosome // ---///NM_009098 // GO:0003735 // structural constituent of ribosome // inferred from electronic annotation ///NM_009098 // GO:0044822 // poly(A) RNA binding // inferred from electronic an…	ENSMUST00000102696 // Pfam // IPR022309 // Ribosomal protein S8e/ribosomal biogenesis NSA2///OTTMUST00000023028 // Pfam // IPR022309 // Ribosomal protein S8e/ribosomal biogenesis NSA2	NM_009098	117153827	117156243	-	P62242///Q497E9///Q9CQW4///Q5M9L9///Q3UA25///Q3UJU6	8	Mm.338718
17343557	Zfp422-rs1	zincfingerprotein422,relatedsequence1[Source:MGISymbol;Acc:MGI:3028594]	-1.25382	down	-0.0304179	0.0712528	-0.0173942	-0.116224	0.0131241	0.308933	chr17	ENSMUST00000182230	100416808								33304591	33305591	-		14
17239384	Phactr2	phosphataseandactinregulator2	-1.25451	down	0.0837531	-0.0594784	-0.270635	0.151208	0.0594441	0.0564923	chr10	ENSMUST00000079698|ENSMUST00000105543|ENSMUST00000105545|ENSMUST00000105546|ENSMUST00000105547|ENSMUST00000154265	215789	BC130264	GO:0008150|GO:0043086|GO:0005575|GO:0003674|GO:0003779|GO:0004864|GO:0005515	NM_001033257 // GO:0008150 // biological_process // no biological data available ///NM_001033257 // GO:0043086 // negative regulation of catalytic activity // inferred from electronic annotation ///NM_001195065 // GO:0008150 // biological_process // no biological data available ///NM_001195065 // GO:0043086 // negative regulation of catalytic activity // inferred from electronic annotation ///NM_…	NM_001033257 // GO:0005575 // cellular_component // no biological data available ///NM_001195065 // GO:0005575 // cellular_component // no biological data available ///NM_001195066 // GO:0005575 // cellular_component // no biological data available ///NM_001195096 // GO:0005575 // cellular_component // no biological data available ///XM_006512665 // GO:0005575 // cellular_component // no biologic…	NM_001033257 // GO:0003674 // molecular_function // no biological data available ///NM_001033257 // GO:0003779 // actin binding // inferred from electronic annotation ///NM_001033257 // GO:0004864 // protein phosphatase inhibitor activity // inferred from electronic annotation ///NM_001195065 // GO:0003674 // molecular_function // no biological data available ///NM_001195065 // GO:0003779 // acti…	ENSMUST00000079698 // Pfam // IPR004018 // RPEL repeat///ENSMUST00000079698 // Pfam // IPR004018 // RPEL repeat///ENSMUST00000079698 // Pfam // IPR004018 // RPEL repeat///ENSMUST00000105543 // Pfam // IPR004018 // RPEL repeat///ENSMUST00000105543 // Pfam // IPR004018 // RPEL repeat///ENSMUST00000105543 // Pfam // IPR004018 // RPEL repeat///ENSMUST00000105545 // Pfam // IPR004018 // RPEL repeat///…	NM_001033257///NM_001195065///NM_001195066///NM_001195096///XM_006512665///XM_006512666///XM_006512667///XM_006512669///XM_006512670///XM_006512671///XM_006512672///XM_006512673///XM_006512674///XM_006512675///XM_006512676///XM_006512677	13207717	13474396	-	Q3UQ19///Q91VK6///Q3UTF8///A1L3S9///B1AVN9///A3KGD2///B1AVP0///B1AVN8	21	Mm.283359
17243469	Zfp938	zincfingerprotein938	-1.25544	down	0.0763424	-0.182519	-0.133754	0.172362	-0.205279	0.194444	chr10	ENSMUST00000041264|ENSMUST00000156218	237411	BC040349	GO:0006355|GO:0008150|GO:0005634|GO:0005622|GO:0005575|GO:0003674|GO:0003676|GO:0046872	NM_001105557 // GO:0006355 // regulation of transcription, DNA-templated // not recorded ///NM_001105557 // GO:0006355 // regulation of transcription, DNA-templated // ---///NM_001105557 // GO:0006355 // regulation of transcription, DNA-templated // inferred from electronic annotation ///XM_006513624 // GO:0006355 // regulation of transcription, DNA-templated // not recorded ///ENSMUST00000041264…	NM_001105557 // GO:0005634 // nucleus // not recorded ///NM_001105557 // GO:0005622 // intracellular // inferred from electronic annotation ///NM_001105557 // GO:0005634 // nucleus // ---///XM_006513624 // GO:0005634 // nucleus // not recorded ///ENSMUST00000041264 // GO:0005634 // nucleus // not recorded ///ENSMUST00000041264 // GO:0005622 // intracellular // inferred from electronic annotation …	NM_001105557 // GO:0003674 // molecular_function // no biological data available ///NM_001105557 // GO:0003676 // nucleic acid binding // inferred from electronic annotation ///NM_001105557 // GO:0046872 // metal ion binding // inferred from electronic annotation ///ENSMUST00000041264 // GO:0003674 // molecular_function // no biological data available ///ENSMUST00000041264 // GO:0003676 // nuclei…	ENSMUST00000041264 // Pfam // IPR001909 // Krueppel-associated box///ENSMUST00000156218 // Pfam // IPR001909 // Krueppel-associated box///OTTMUST00000059174 // Pfam // IPR001909 // Krueppel-associated box///OTTMUST00000059174 // Pfam // IPR007087 // Zinc finger, C2H2///OTTMUST00000059174 // Pfam // IPR007087 // Zinc finger, C2H2///OTTMUST00000059215 // Pfam // IPR001909 // Krueppel-associated box	NM_001105557///XM_006513624	82224850	82241275	-	E9Q9G3///D6RJ82///Q8CFE9	11
17527013	Gm6981	glyceraldehyde-3-phosphatedehydrogenasepseudogene	-1.25752	down	-0.0902063	0.32837	-0.0662128	0.0279433	-0.0792133	0.264363	chr9	ENSMUST00000182467	629557							NR_023357	52002061	52048705	-		12
17278757	Gm24564	predictedgene,24564[Source:MGISymbol;Acc:MGI:5454341]	-1.25813	down	-0.0365992	-0.343706	0.140602	0.0892871	-0.726908	0.471883	chr12	ENSMUST00000082518|ENSMUST00000183909									109631074	109631148	+		25
17238906	Syne1	spectrinrepeatcontaining,nuclearenvelope1	-1.25885	down	-0.0303787	-0.0690489	-0.196176	0.222419	0.104356	0.135933	chr10		64009		GO:0007030|GO:0040023|GO:0042692|GO:0048260|GO:0048814|GO:0090286|GO:0090292|GO:0005623|GO:0005634|GO:0005635|GO:0005654|GO:0005737|GO:0005794|GO:0005819|GO:0005856|GO:0016020|GO:0016021|GO:0030017|GO:0030496|GO:0031965|GO:0034993|GO:0043197|GO:0045211|GO:0048471|GO:0005640|GO:0003779|GO:0005102|GO:0005515|GO:0005521|GO:0019899|GO:0042802|GO:0042803|GO:0044822|GO:0051015	XM_006512458 // GO:0007030 // Golgi organization // not recorded ///XM_006512458 // GO:0040023 // establishment of nucleus localization // inferred from mutant phenotype ///XM_006512458 // GO:0042692 // muscle cell differentiation // not recorded ///XM_006512458 // GO:0048260 // positive regulation of receptor-mediated endocytosis // not recorded ///XM_006512458 // GO:0048814 // regulation of den…	XM_006512458 // GO:0005623 // cell // not recorded ///XM_006512458 // GO:0005634 // nucleus // not recorded ///XM_006512458 // GO:0005635 // nuclear envelope // inferred from direct assay ///XM_006512458 // GO:0005635 // nuclear envelope // not recorded ///XM_006512458 // GO:0005654 // nucleoplasm // not recorded ///XM_006512458 // GO:0005737 // cytoplasm // not recorded ///XM_006512458 // GO:000…	XM_006512458 // GO:0003779 // actin binding // not recorded ///XM_006512458 // GO:0005102 // receptor binding // not recorded ///XM_006512458 // GO:0005515 // protein binding // inferred from physical interaction ///XM_006512458 // GO:0005521 // lamin binding // not recorded ///XM_006512458 // GO:0019899 // enzyme binding // not recorded ///XM_006512458 // GO:0042802 // identical protein binding …		XM_006512458///XM_006512465///XM_011243083///XM_011243084///XM_011243085///XM_011243086///XM_011243087///XM_011243088///XM_011243089///XM_011243090///XM_011243091///XM_011243092///XM_011243093///XM_011243094///XM_011243095///XM_011243096///XM_011243097	5302133	5302338	-	Q6ZWR6///Q6ZWT2///Q6ZWR5///Q6ZWS6///Q0VGB8///Q2NL50///Q6PI72///Q6ZWR1///Q7TQH5///Q80T95	14	Mm.331626
17390596	Gm22953	predictedgene,22953[Source:MGISymbol;Acc:MGI:5452730]	-1.26032	down	-0.0806937	-0.21538	0.129565	-0.0476929	0.0426552	0.463355	chr2	ENSMUST00000116724									121450670	121450770	-		12
17395379	Gm14412	predictedgene14412[Source:MGISymbol;Acc:MGI:3652251]	-1.2611	down	-0.0744114	-0.263748	-0.254702	0.16982	-0.189809	0.0799772	chr2	ENSMUST00000108959			GO:0006355|GO:0008150|GO:0005622|GO:0005575|GO:0003674|GO:0003676|GO:0046872	ENSMUST00000108959 // GO:0006355 // regulation of transcription, DNA-templated // inferred from electronic annotation ///ENSMUST00000108959 // GO:0008150 // biological_process // no biological data available ///OTTMUST00000040090 // GO:0006355 // regulation of transcription, DNA-templated // inferred from electronic annotation ///OTTMUST00000040090 // GO:0008150 // biological_process // no biolog…	ENSMUST00000108959 // GO:0005622 // intracellular // inferred from electronic annotation ///ENSMUST00000108959 // GO:0005575 // cellular_component // no biological data available ///OTTMUST00000040090 // GO:0005622 // intracellular // inferred from electronic annotation ///OTTMUST00000040090 // GO:0005575 // cellular_component // no biological data available	ENSMUST00000108959 // GO:0003674 // molecular_function // no biological data available ///ENSMUST00000108959 // GO:0003676 // nucleic acid binding // inferred from electronic annotation ///ENSMUST00000108959 // GO:0046872 // metal ion binding // inferred from electronic annotation ///OTTMUST00000040090 // GO:0003674 // molecular_function // no biological data available ///OTTMUST00000040090 // GO…	ENSMUST00000108959 // Pfam // IPR001909 // Krueppel-associated box///OTTMUST00000040090 // Pfam // IPR001909 // Krueppel-associated box///OTTMUST00000040090 // Pfam // IPR007087 // Zinc finger, C2H2///OTTMUST00000040090 // Pfam // IPR007087 // Zinc finger, C2H2///OTTMUST00000040090 // Pfam // IPR007087 // Zinc finger, C2H2///OTTMUST00000040090 // Pfam // IPR007087 // Zinc finger, C2H2///OTTMUST00…		177314520	177324307	-	A2ARR7	8
17512434	Tppp3	tubulinpolymerization-promotingproteinfamilymember3	-1.26223	down	0.0178639	-0.323748	-0.209113	0.299582	-0.0596124	0.126857	chr8	ENSMUST00000014990|ENSMUST00000176419|ENSMUST00000177126	67971	BC010788	GO:0001578|GO:0046785|GO:0005737|GO:0005856|GO:0005874|GO:0070062|GO:0015631	NM_026481 // GO:0001578 // microtubule bundle formation // not recorded ///NM_026481 // GO:0046785 // microtubule polymerization // inferred from electronic annotation ///NM_026481 // GO:0001578 // microtubule bundle formation // inferred from electronic annotation ///NM_026481 // GO:0001578 // microtubule bundle formation // ---///NM_026481 // GO:0001578 // microtubule bundle formation // inferr…	NM_026481 // GO:0005737 // cytoplasm // inferred from electronic annotation ///NM_026481 // GO:0005856 // cytoskeleton // inferred from electronic annotation ///NM_026481 // GO:0005874 // microtubule // inferred from electronic annotation ///NM_026481 // GO:0070062 // extracellular exosome // not recorded ///NM_026481 // GO:0070062 // extracellular exosome // inferred from electronic annotation /…	NM_026481 // GO:0015631 // tubulin binding // not recorded ///NM_026481 // GO:0015631 // tubulin binding // inferred from electronic annotation ///NM_026481 // GO:0015631 // tubulin binding // ---///NM_026481 // GO:0015631 // tubulin binding // inferred from sequence or structural similarity ///XM_006531324 // GO:0015631 // tubulin binding // not recorded ///XM_006531324 // GO:0015631 // tubulin …	ENSMUST00000014990 // Pfam // IPR008907 // P25-alpha///ENSMUST00000176419 // Pfam // IPR008907 // P25-alpha///ENSMUST00000177126 // Pfam // IPR008907 // P25-alpha///OTTMUST00000110686 // Pfam // IPR008907 // P25-alpha///OTTMUST00000110687 // Pfam // IPR008907 // P25-alpha///OTTMUST00000110688 // Pfam // IPR008907 // P25-alpha	NM_026481///XM_006531324	105467492	105471422	-	Q9CRB6///Q1JPR8	17	Mm.29358
17275001			-1.26355	down	-0.218228	0.149867	0.0894817	-0.0533374	-0.0197996	0.426967	chr12										35534971	35535030	+		4
17395302	Gm16357	predictedgene16357	-1.26409	down	-0.13622	0.00684659	0.0641057	0.159146	-0.155923	0.402207	chr2	ENSMUST00000122217	102640026							XR_390300///XR_881040///XR_881041///XR_878651///XR_878652///XR_878653	176121609	176121665	-		11
17501311	Gm26905	predictedgene,26905[Source:MGISymbol;Acc:MGI:5477399]	-1.2673	down	-0.547109	0.0115245	-0.0611266	0.285097	-0.371394	0.280637	chr8	ENSMUST00000180798									58171435	58298866	+		4
17454414	Mir339|4930432F04Rik	microRNA339|RIKENcDNA4930432F04gene	-1.2772	down	-0.084516	0.21144	0.0164905	-0.249854	-0.0173575	0.369473	chr5	ENSMUST00000083659	723898///78792	BC016220						NR_029768	139369650	139369745	-	Q9D2I6	9
17529218	Htr1b	5-hydroxytryptamine(serotonin)receptor1B	-1.28403	down	-0.0795811	-0.474271	0.0017856	-0.0571753	-0.00609318	0.362463	chr9	ENSMUST00000051005|ENSMUST00000183482	15551	BC119129|BC131951	GO:0002031|GO:0007165|GO:0007186|GO:0007198|GO:0007205|GO:0007268|GO:0007610|GO:0007631|GO:0009636|GO:0014059|GO:0014063|GO:0030818|GO:0032229|GO:0035690|GO:0042220|GO:0042310|GO:0042493|GO:0042756|GO:0045471|GO:0046849|GO:0050795|GO:0051967|GO:0071312|GO:0071502|GO:0051385|GO:0005737|GO:0005886|GO:0005887|GO:0016020|GO:0016021|GO:0004871|GO:0004930|GO:0004993|GO:0008144|GO:0051378|GO:0005515	NM_010482 // GO:0002031 // G-protein coupled receptor internalization // inferred from direct assay ///NM_010482 // GO:0007165 // signal transduction // inferred from electronic annotation ///NM_010482 // GO:0007186 // G-protein coupled receptor signaling pathway // inferred from electronic annotation ///NM_010482 // GO:0007198 // adenylate cyclase-inhibiting serotonin receptor signaling pathway …	NM_010482 // GO:0005737 // cytoplasm // inferred from direct assay ///NM_010482 // GO:0005886 // plasma membrane // inferred from direct assay ///NM_010482 // GO:0005886 // plasma membrane // not recorded ///NM_010482 // GO:0005887 // integral component of plasma membrane // not recorded ///NM_010482 // GO:0016020 // membrane // inferred from electronic annotation ///NM_010482 // GO:0016021 // in…	NM_010482 // GO:0004871 // signal transducer activity // inferred from electronic annotation ///NM_010482 // GO:0004930 // G-protein coupled receptor activity // inferred from electronic annotation ///NM_010482 // GO:0004993 // serotonin receptor activity // inferred from direct assay ///NM_010482 // GO:0004993 // serotonin receptor activity // not recorded ///NM_010482 // GO:0008144 // drug bind…	ENSMUST00000051005 // Pfam // IPR000276 // G protein-coupled receptor, rhodopsin-like///ENSMUST00000183482 // Pfam // IPR000276 // G protein-coupled receptor, rhodopsin-like///OTTMUST00000117899 // Pfam // IPR000276 // G protein-coupled receptor, rhodopsin-like///OTTMUST00000117899 // Pfam // IPR019424 // Serpentine type 7TM GPCR chemoreceptor Srsx///OTTMUST00000117899 // Pfam // IPR019430 // 7TM…	NM_010482	81631343	81632615	-	Q0VES5///P28334	27	Mm.445308
17549234			-1.3015	down	-0.354031	-0.135024	0.206573	-0.0424813	-0.0556958	0.586752	gi309263005										1	476	+		25
17549316			-1.3015	down	-0.354031	-0.135024	0.206573	-0.0424813	-0.0556958	0.586752	gi309270278										1	476	+		25
17532623	mt-Tr	mitochondriallyencodedtRNAarginine[Source:MGISymbol;Acc:MGI:102476]	-1.31038	down	-0.0695241	0.0829446	-0.284991	0.350798	-0.0322965	0.104994	chrM	ENSMUST00000082412								NC_005089	9808	9875	+		6
17514340	Gm10718	predictedgene10718[Source:MGISymbol;Acc:MGI:3642028]	-1.32407	down	-0.574859	0.00135374	0.06974	-0.263028	-0.508765	0.474716	chr9	ENSMUST00000099046			GO:0008150|GO:0005575|GO:0016020|GO:0016021|GO:0003674	ENSMUST00000099046 // GO:0008150 // biological_process // no biological data available	ENSMUST00000099046 // GO:0005575 // cellular_component // no biological data available ///ENSMUST00000099046 // GO:0016020 // membrane // inferred from electronic annotation ///ENSMUST00000099046 // GO:0016021 // integral component of membrane // inferred from electronic annotation	ENSMUST00000099046 // GO:0003674 // molecular_function // no biological data available			3023547	3025218	+	D3Z1I7	11
17392718	Platr15	pluripotencyassociatedtranscript15[Source:MGISymbol;Acc:MGI:3650105]	-1.33007	down	-0.20685	0.147256	-0.159823	-0.158326	0.0166895	0.251679	chr2	ENSMUST00000147128									150704536	150706876	-		11
17366932	Mir466h	microRNA466h	-1.33117	down	-0.219887	0.274949	-0.0579035	-0.0199431	-0.197274	0.354792	chr2	ENSMUST00000104748	100124446		GO:0071230	NR_030570 // GO:0071230 // cellular response to amino acid stimulus // inferred from direct assay				NR_030570	10514891	10514971	+		8
17478789	Ndn	necdin	-1.33625	down	0.0595786	-0.575962	-0.393717	0.137931	0.100202	0.0244711	chr7	ENSMUST00000038775	17984	BC147249|BC147250|M80840	GO:0001764|GO:0003016|GO:0006351|GO:0006355|GO:0007409|GO:0007413|GO:0007417|GO:0007585|GO:0008285|GO:0008347|GO:0009791|GO:0019233|GO:0040008|GO:0045944|GO:0048011|GO:0048666|GO:0048675|GO:0048871|GO:0071514|GO:0006366|GO:0005634|GO:0005737|GO:0005813|GO:0005829|GO:0042995|GO:0005654|GO:0016363|GO:0000978|GO:0001077|GO:0003677|GO:0005515|GO:0043015	NM_010882 // GO:0001764 // neuron migration // inferred from mutant phenotype ///NM_010882 // GO:0003016 // respiratory system process // inferred from mutant phenotype ///NM_010882 // GO:0006351 // transcription, DNA-templated // inferred from electronic annotation ///NM_010882 // GO:0006355 // regulation of transcription, DNA-templated // inferred from genetic interaction ///NM_010882 // GO:000…	NM_010882 // GO:0005634 // nucleus // inferred from direct assay ///NM_010882 // GO:0005737 // cytoplasm // inferred from direct assay ///NM_010882 // GO:0005737 // cytoplasm // not recorded ///NM_010882 // GO:0005813 // centrosome // inferred from direct assay ///NM_010882 // GO:0005829 // cytosol // inferred from direct assay ///NM_010882 // GO:0042995 // cell projection // inferred from direct…	NM_010882 // GO:0000978 // RNA polymerase II core promoter proximal region sequence-specific DNA binding // inferred from direct assay ///NM_010882 // GO:0001077 // transcriptional activator activity, RNA polymerase II core promoter proximal region sequence-specific binding // inferred from direct assay ///NM_010882 // GO:0003677 // DNA binding // inferred from electronic annotation ///NM_010882 …	ENSMUST00000038775 // Pfam // IPR002190 // MAGE homology domain	NM_010882	62348277	62349928	+	P25233///Q8C5K8	24	Mm.400253
17549960			-1.34506	down	-0.178449	0.0604763	-0.0724025	0.0137129	-0.0539023	0.355271	tc2334367										1	78	+		4
17420152	Gm23263	predictedgene,23263[Source:MGISymbol;Acc:MGI:5453040]	-1.34833	down	-0.0733935	-0.0930262	-0.288806	-0.0406367	0.118162	0.142363	chr4	ENSMUST00000175107									137184065	137184140	+		9
17237092			-1.35917	down	-0.194597	0.146346	-0.110011	-0.0324529	0.0523078	0.332714	chr10										105850095	105850172	+		5
17402642	Etnppl	ethanolaminephosphatephospholyase	-1.37324	down	-0.281435	-0.641739	-0.273468	0.296553	0.241836	0.184118	chr3	ENSMUST00000072271|ENSMUST00000163620|ENSMUST00000166187|ENSMUST00000170664|ENSMUST00000172432|ENSMUST00000199940	71760	BC043680|BC058592	GO:0008150|GO:0008152|GO:0005739|GO:0005575|GO:0003824|GO:0008483|GO:0016740|GO:0016829|GO:0030170|GO:0042802|GO:0050459	NM_001163587 // GO:0008150 // biological_process // no biological data available ///NM_001163587 // GO:0008152 // metabolic process // inferred from electronic annotation ///NM_027907 // GO:0008150 // biological_process // no biological data available ///NM_027907 // GO:0008152 // metabolic process // inferred from electronic annotation ///ENSMUST00000072271 // GO:0008152 // metabolic process // …	NM_001163587 // GO:0005739 // mitochondrion // inferred from electronic annotation ///NM_001163587 // GO:0005575 // cellular_component // no biological data available ///NM_027907 // GO:0005739 // mitochondrion // inferred from electronic annotation ///NM_027907 // GO:0005575 // cellular_component // no biological data available ///ENSMUST00000072271 // GO:0005739 // mitochondrion // inferred fro…	NM_001163587 // GO:0003824 // catalytic activity // inferred from electronic annotation ///NM_001163587 // GO:0008483 // transaminase activity // inferred from electronic annotation ///NM_001163587 // GO:0016740 // transferase activity // inferred from electronic annotation ///NM_001163587 // GO:0016829 // lyase activity // inferred from electronic annotation ///NM_001163587 // GO:0030170 // pyri…	ENSMUST00000072271 // Pfam // IPR005814 // Aminotransferase class-III///ENSMUST00000163620 // Pfam // IPR005814 // Aminotransferase class-III///ENSMUST00000166187 // Pfam // IPR005814 // Aminotransferase class-III///ENSMUST00000170664 // Pfam // IPR005814 // Aminotransferase class-III///OTTMUST00000092165 // Pfam // IPR005814 // Aminotransferase class-III///OTTMUST00000092166 // Pfam // IPR005814…	NM_001163587///NM_027907	130617448	130635750	+	Q8BWU8///E9PYH3///F7AY26	28	Mm.29125
17358103	Aldh1a1	aldehydedehydrogenasefamily1,subfamilyA1	-1.37868	down	0.0850803	-0.0909143	-0.338512	0.0439498	-0.066322	0.124774	chr19	ENSMUST00000087638	11668	BC054386|M74570	GO:0002072|GO:0002138|GO:0006979|GO:0008152|GO:0042493|GO:0042572|GO:0042573|GO:0042904|GO:0042905|GO:0043065|GO:0045471|GO:0048048|GO:0051289|GO:0055114|GO:0001822|GO:0001889|GO:0007494|GO:0014070|GO:0032355|GO:0032526|GO:0044849|GO:0005634|GO:0005737|GO:0070062|GO:0001758|GO:0004028|GO:0004029|GO:0016491|GO:0016620|GO:0018479|GO:0042802	NM_013467 // GO:0002072 // optic cup morphogenesis involved in camera-type eye development // inferred from genetic interaction ///NM_013467 // GO:0002138 // retinoic acid biosynthetic process // not recorded ///NM_013467 // GO:0006979 // response to oxidative stress // not recorded ///NM_013467 // GO:0008152 // metabolic process // inferred from electronic annotation ///NM_013467 // GO:0042493 /…	NM_013467 // GO:0005634 // nucleus // not recorded ///NM_013467 // GO:0005737 // cytoplasm // not recorded ///NM_013467 // GO:0070062 // extracellular exosome // not recorded ///NM_013467 // GO:0005634 // nucleus // inferred from electronic annotation ///NM_013467 // GO:0005737 // cytoplasm // inferred from electronic annotation ///NM_013467 // GO:0070062 // extracellular exosome // ---///ENSMUST…	NM_013467 // GO:0001758 // retinal dehydrogenase activity // not recorded ///NM_013467 // GO:0004028 // 3-chloroallyl aldehyde dehydrogenase activity // inferred from direct assay ///NM_013467 // GO:0004029 // aldehyde dehydrogenase (NAD) activity // not recorded ///NM_013467 // GO:0016491 // oxidoreductase activity // inferred from electronic annotation ///NM_013467 // GO:0016620 // oxidoreducta…	ENSMUST00000087638 // Pfam // IPR015590 // Aldehyde dehydrogenase domain///OTTMUST00000050305 // Pfam // IPR008670 // Acyl-CoA reductase, LuxC///OTTMUST00000050305 // Pfam // IPR015590 // Aldehyde dehydrogenase domain	NM_013467	20601961	20643462	+	P24549	9	Mm.250866
17519868	D430036J16Rik	RIKENcDNAD430036J16gene	-1.39892	down	-0.0372537	-0.19719	-0.0567567	0.0250173	-0.0549862	0.427557	chr9	ENSMUST00000180663|ENSMUST00000181447|ENSMUST00000181893|ENSMUST00000183536|ENSMUST00000183781	319405							NR_040393///NR_040394///NR_040395///NR_040396///NR_040397	81631551	81645156	+		25	Mm.246494
17468879	Vmn1r43	vomeronasal1receptor43	-1.42579	down	-0.129062	0.0893699	-0.114836	-0.152134	-0.00873661	0.396925	chr6	ENSMUST00000089418	113847	BC125364|BC132284	GO:0007165|GO:0007186|GO:0007606|GO:0019236|GO:0005886|GO:0016020|GO:0016021|GO:0004871|GO:0004872|GO:0004930|GO:0016503	NM_053220 // GO:0007165 // signal transduction // inferred from electronic annotation ///NM_053220 // GO:0007186 // G-protein coupled receptor signaling pathway // inferred from electronic annotation ///NM_053220 // GO:0007606 // sensory perception of chemical stimulus // traceable author statement ///NM_053220 // GO:0019236 // response to pheromone // inferred from electronic annotation ///ENSMU…	NM_053220 // GO:0005886 // plasma membrane // inferred from electronic annotation ///NM_053220 // GO:0016020 // membrane // inferred from electronic annotation ///NM_053220 // GO:0016021 // integral component of membrane // inferred from electronic annotation ///ENSMUST00000089418 // GO:0005886 // plasma membrane // inferred from electronic annotation ///ENSMUST00000089418 // GO:0016020 // membra…	NM_053220 // GO:0004871 // signal transducer activity // inferred from electronic annotation ///NM_053220 // GO:0004872 // receptor activity // inferred from sequence or structural similarity ///NM_053220 // GO:0004930 // G-protein coupled receptor activity // inferred from electronic annotation ///NM_053220 // GO:0016503 // pheromone receptor activity // inferred from electronic annotation ///EN…	ENSMUST00000089418 // Pfam // IPR004072 // Vomeronasal receptor, type 1///OTTMUST00000096592 // Pfam // IPR004072 // Vomeronasal receptor, type 1	NM_053220	89869461	89870529	-	Q8VIC9///A2RSX3	10	Mm.431989
17548738			-1.43004	down	0.089489	-0.100688	0.161655	-0.0105923	-0.512523	0.677712	chr9										35073579	35074590	-		20
17548740			-1.43004	down	0.089489	-0.100688	0.161655	-0.0105923	-0.512523	0.677712	chr9										35082267	35083268	-		20
17548742			-1.43004	down	0.089489	-0.100688	0.161655	-0.0105923	-0.512523	0.677712	chr9										35086006	35086987	-		20
17549328			-1.48276	down	-0.339559	-0.116609	0.389009	-0.29597	-0.00674915	0.957297	gi309271799										1	777	+		10
17396492	Eif5a2	eukaryotictranslationinitiationfactor5A2	-1.52448	down	-0.339455	-0.450495	-0.424212	0.379243	0.239795	0.184104	chr3	ENSMUST00000060500	208691	AY205262|AY205263|AY205264|AY205265|BC106843|BC106844	GO:0006412|GO:0006414|GO:0006452|GO:0006810|GO:0008284|GO:0015031|GO:0045901|GO:0045905|GO:0051028|GO:0005634|GO:0005643|GO:0005737|GO:0005783|GO:0016020|GO:0005789|GO:0003723|GO:0003746|GO:0043022|GO:0005515	NM_177586 // GO:0006412 // translation // inferred from electronic annotation ///NM_177586 // GO:0006414 // translational elongation // inferred from electronic annotation ///NM_177586 // GO:0006452 // translational frameshifting // inferred from electronic annotation ///NM_177586 // GO:0006810 // transport // inferred from electronic annotation ///NM_177586 // GO:0008284 // positive regulation o…	NM_177586 // GO:0005634 // nucleus // inferred from electronic annotation ///NM_177586 // GO:0005643 // nuclear pore // inferred from electronic annotation ///NM_177586 // GO:0005737 // cytoplasm // inferred from electronic annotation ///NM_177586 // GO:0005783 // endoplasmic reticulum // inferred from electronic annotation ///NM_177586 // GO:0016020 // membrane // inferred from electronic annota…	NM_177586 // GO:0003723 // RNA binding // inferred from electronic annotation ///NM_177586 // GO:0003746 // translation elongation factor activity // inferred from electronic annotation ///NM_177586 // GO:0043022 // ribosome binding // inferred from electronic annotation ///ENSMUST00000060500 // GO:0003723 // RNA binding // inferred from electronic annotation ///ENSMUST00000060500 // GO:0003746 /…	ENSMUST00000060500 // Pfam // IPR020189 // Translation elongation factor, IF5A C-terminal///OTTMUST00000129704 // Pfam // IPR005824 // KOW///OTTMUST00000129704 // Pfam // IPR020189 // Translation elongation factor, IF5A C-terminal	NM_177586	28781311	28798846	+	Q8BGY2	20	Mm.193670
17448577	Gabra2	gamma-aminobutyricacid(GABA)Areceptor,subunitalpha2	-1.57105	down	-0.335015	-0.668105	-0.390518	0.0760352	0.0271384	0.261211	chr5	ENSMUST00000000572|ENSMUST00000197124|ENSMUST00000197284|ENSMUST00000198625|ENSMUST00000199012|ENSMUST00000199861	14395	BC115727|M86567	GO:0001505|GO:0006810|GO:0006811|GO:0006821|GO:0006836|GO:0007214|GO:0007268|GO:0042391|GO:0042493|GO:0050877|GO:1902476|GO:0034220|GO:0007165|GO:0005886|GO:0016020|GO:0016021|GO:0030054|GO:0030285|GO:0030424|GO:0032590|GO:0034707|GO:0045202|GO:0045211|GO:0005887|GO:1902711|GO:0004890|GO:0005216|GO:0005230|GO:0005254|GO:0008503|GO:0005237	NM_008066 // GO:0001505 // regulation of neurotransmitter levels // not recorded ///NM_008066 // GO:0006810 // transport // inferred from electronic annotation ///NM_008066 // GO:0006811 // ion transport // inferred from electronic annotation ///NM_008066 // GO:0006821 // chloride transport // inferred from electronic annotation ///NM_008066 // GO:0006836 // neurotransmitter transport // not reco…	NM_008066 // GO:0005886 // plasma membrane // inferred from electronic annotation ///NM_008066 // GO:0016020 // membrane // inferred from electronic annotation ///NM_008066 // GO:0016021 // integral component of membrane // inferred from electronic annotation ///NM_008066 // GO:0030054 // cell junction // inferred from electronic annotation ///NM_008066 // GO:0030285 // integral component of syna…	NM_008066 // GO:0004890 // GABA-A receptor activity // inferred from electronic annotation ///NM_008066 // GO:0005216 // ion channel activity // inferred from electronic annotation ///NM_008066 // GO:0005230 // extracellular ligand-gated ion channel activity // inferred from electronic annotation ///NM_008066 // GO:0005254 // chloride channel activity // inferred from electronic annotation ///NM_…	ENSMUST00000197284 // Pfam // IPR006029 // Neurotransmitter-gated ion-channel transmembrane domain///ENSMUST00000197284 // Pfam // IPR006029 // Neurotransmitter-gated ion-channel transmembrane domain///ENSMUST00000197284 // Pfam // IPR006202 // Neurotransmitter-gated ion-channel ligand-binding domain///OTTMUST00000134556 // Pfam // IPR006029 // Neurotransmitter-gated ion-channel transmembrane dom…	NM_008066///XM_006503733	70961057	71095849	-	P26048///Q544G1///Q8C8J1///A0A0H2UKB5///A0A0G2JGP5	19	Mm.5304
17373825	Cd59a	CD59aantigen	-1.70445	down	0.223102	-0.539098	-0.40456	0.315659	0.029829	0.36475	chr2	ENSMUST00000040423|ENSMUST00000153312|ENSMUST00000168176	12509	BC132089|BC132115|U60473	GO:0001971|GO:0007166|GO:0016525|GO:0030948|GO:0045916|GO:0090272|GO:0001775|GO:0005886|GO:0009897|GO:0009986|GO:0016020|GO:0031225|GO:0005576|GO:0001848	NM_001111060 // GO:0001971 // negative regulation of activation of membrane attack complex // inferred from mutant phenotype ///NM_001111060 // GO:0007166 // cell surface receptor signaling pathway // not recorded ///NM_001111060 // GO:0016525 // negative regulation of angiogenesis // inferred from mutant phenotype ///NM_001111060 // GO:0030948 // negative regulation of vascular endothelial growt…	NM_001111060 // GO:0005886 // plasma membrane // not recorded ///NM_001111060 // GO:0009897 // external side of plasma membrane // inferred from direct assay ///NM_001111060 // GO:0009986 // cell surface // not recorded ///NM_001111060 // GO:0016020 // membrane // inferred from electronic annotation ///NM_001111060 // GO:0031225 // anchored component of membrane // inferred from electronic annota…	NM_001111060 // GO:0001848 // complement binding // not recorded ///NM_001111060 // GO:0001848 // complement binding // ---///NM_007652 // GO:0001848 // complement binding // not recorded ///NM_007652 // GO:0001848 // complement binding // ---///XM_006498650 // GO:0001848 // complement binding // not recorded ///XM_006498650 // GO:0001848 // complement binding // ---///XM_006498651 // GO:0001848 …	ENSMUST00000040423 // Pfam // IPR001526 // CD59 antigen///ENSMUST00000168176 // Pfam // IPR001526 // CD59 antigen///OTTMUST00000035457 // Pfam // IPR001526 // CD59 antigen	NM_001111060///NM_007652///XM_006498650///XM_006498651	104095801	104115354	+	O55186///A2BI31	14	Mm.247265
17548831	Gm21887	predictedgene,21887[Source:MGISymbol;Acc:MGI:5434051]	-1.82625	down	-0.159208	-0.212314	-0.157251	0.162643	0.275408	0.71163	chrX	ENSMUST00000178789|ENSMUST00000179760|ENSMUST00000180251|ENSMUST00000179077		AJ007909|AJ539223|BC018296|BC058113|BC080795|BC086616|BC055907						NM_133362	170010674	170019260	+	J3QM91///J3QM40///J3QQ04	5
17546762	Mid1	midline1	-1.85227	down	-0.0147711	-0.435307	-0.350071	0.116869	0.0767717	0.539225	chrY	ENSMUST00000129642|ENSMUST00000133857|ENSMUST00000152163|ENSMUST00000167967|ENSMUST00000189352|ENSMUST00000036753|ENSMUST00000078947|ENSMUST00000079443|ENSMUST00000112104|ENSMUST00000112105|ENSMUST00000112107|ENSMUST00000163810|ENSMUST00000171433|ENSMUST00000143815|ENSMUST00000151722	17318	AY540025|AF026565|BC053704|BC059027|AY540030|AY540032	GO:0007026|GO:0008152|GO:0032874|GO:0035372|GO:0008150|GO:0051016|GO:0051693|GO:0005622|GO:0005737|GO:0005856|GO:0005874|GO:0015630|GO:0005881|GO:0005575|GO:0008290|GO:0005515|GO:0008270|GO:0008766|GO:0016874|GO:0018169|GO:0043773|GO:0043774|GO:0046872|GO:0070735|GO:0070736|GO:0070737|GO:0070738|GO:0070739|GO:0070740|GO:0008017|GO:0031625|GO:0042802|GO:0042803|GO:0046982|GO:0051219|GO:0003674|GO:…	ENSMUST00000129642 // GO:0007026 // negative regulation of microtubule depolymerization // inferred from genetic interaction ///ENSMUST00000129642 // GO:0008152 // metabolic process // inferred from electronic annotation ///ENSMUST00000129642 // GO:0032874 // positive regulation of stress-activated MAPK cascade // inferred from electronic annotation ///ENSMUST00000129642 // GO:0035372 // protein …	ENSMUST00000129642 // GO:0005622 // intracellular // inferred from electronic annotation ///ENSMUST00000129642 // GO:0005737 // cytoplasm // inferred from direct assay ///ENSMUST00000129642 // GO:0005856 // cytoskeleton // inferred from electronic annotation ///ENSMUST00000129642 // GO:0005874 // microtubule // inferred from electronic annotation ///ENSMUST00000129642 // GO:0015630 // microtubule…	ENSMUST00000129642 // GO:0005515 // protein binding // inferred from physical interaction ///ENSMUST00000129642 // GO:0008270 // zinc ion binding // inferred from electronic annotation ///ENSMUST00000129642 // GO:0008766 // UDP-N-acetylmuramoylalanyl-D-glutamyl-2,6-diaminopimelate-D-alanyl-D-alanine ligase activity // inferred from electronic annotation ///ENSMUST00000129642 // GO:0016874 // liga…		XM_011238241///NM_001290504///NM_001290505///NM_001290506///NM_001290512///NM_010797///XM_011247789///XR_878256///XR_878257///XR_878258///XM_006528736///XM_006528737///XM_006528739///XR_878259	90744697	90765072	+	O70583///Q3UE70///Q6PD02///Q9CR52///Q3UM36///Q3UXC7///Q3TVH5	27	Mm.34441
17546774	Erdr1	erythroiddifferentiationregulator1	-4.94267	down	-0.2922	-0.929722	-1.36761	0.693168	0.524715	0.937679	chrY	ENSMUST00000177591|ENSMUST00000177671|ENSMUST00000179077|ENSMUST00000179483|ENSMUST00000178789|ENSMUST00000179760|ENSMUST00000180251	170942	BC018296|BC058113|BC080795|BC082282|BC086616|AJ007909|AJ539223|BC055907	GO:0008285|GO:0030336|GO:0035019|GO:0007264|GO:0043547|GO:0005575|GO:0005622|GO:0012505|GO:0016020|GO:0003674|GO:0005085|GO:0005089|GO:0017048	NM_133362 // GO:0008285 // negative regulation of cell proliferation // inferred from direct assay ///NM_133362 // GO:0030336 // negative regulation of cell migration // inferred from direct assay ///NM_133362 // GO:0035019 // somatic stem cell population maintenance // inferred from direct assay ///ENSMUST00000177591 // GO:0008285 // negative regulation of cell proliferation // inferred from dir…	NM_133362 // GO:0005575 // cellular_component // no biological data available ///ENSMUST00000177591 // GO:0005575 // cellular_component // no biological data available ///ENSMUST00000177671 // GO:0005575 // cellular_component // no biological data available ///ENSMUST00000179077 // GO:0005575 // cellular_component // no biological data available ///ENSMUST00000179483 // GO:0005575 // cellular_com…	NM_133362 // GO:0003674 // molecular_function // no biological data available ///ENSMUST00000177591 // GO:0003674 // molecular_function // no biological data available ///ENSMUST00000177671 // GO:0003674 // molecular_function // no biological data available ///ENSMUST00000179077 // GO:0003674 // molecular_function // no biological data available ///ENSMUST00000179483 // GO:0003674 // molecular_fu…		NM_133362	90785442	90816465	+	Q8VEL1///O88727///Q811B0///Q6PED5///J3QP13///J3QJY2///J3QQ45///J3QMM0///Q641N7///Q8BIK4///Q7TN11///B2RY08///Q6PF84///B2RXS7///Q3UYH1///B2RY79///J3QM91///J3QM40///J3QQ04	33	Mm.391385///Mm.441054///Mm.464886

## Sheet: Tab2
Tab 2. Genes with different expression in the hippocampus of Clock∆19/∆19 versus WT mice
Note that the expression values for all conditions (baseline (BL), myocardial infarction (MI), heart failure (HF)) are provided, normalized data
Transcripts Cluster ID	Gene Symbol	Gene Description	Fold Change ([Clock BL] vs [WT BL])	Regulation ([Clock BL] vs [WT BL])	[Clock HF]	[Clock MI]	[Clock BL]	[WT HF]	[WT MI]	[WT BL]	ChromosomeNumber	ensembltranscript	entrezgene	genbank	GO(Avadis)	GO_biological_process	GO_cellular_component	GO_molecular_function	protein_domains	refseq	start	stop	strand	swissprot	total_probes	unigene
17412962	Gm17167|Gm29964|Gm21075|Gm13301	predictedgene17167|predictedgene,29964|predictedgene,21075|predictedgene13301	3.66525	up	0.0422881	0.255058	0.0599468	-1.70763	-1.58265	-1.81396	chr4	ENSMUST00000117202|ENSMUST00000169242|ENSMUST00000178043|ENSMUST00000178906|ENSMUST00000179734|ENSMUST00000107991|ENSMUST00000165401|ENSMUST00000178882|ENSMUST00000179935|ENSMUST00000098119|ENSMUST00000107981|ENSMUST00000117125|ENSMUST00000119405|ENSMUST00000120436|ENSMUST00000177565|ENSMUST00000178723|ENSMUST00000178837|ENSMUST00000115902	102640144///102631690///100861610///101056185	DQ562653|BC059060|BC072647						XM_006538396///XM_006538401///XR_881410///XR_881412///NR_033506///XM_006538400///XR_390504///XR_390711///XR_881202///XR_881209///XR_881411///XR_881413///XR_882347///XR_030504///XR_401560///NR_033123///XR_140633///XR_390715///XR_882352///XR_168641///XR_390018///XR_390019///XR_881029///XM_006536383///XM_006536384///XR_390021///XR_390712	41883632	41884795	+		26
17413075			3.53595	up	0.0448631	0.271353	0.0563779	-1.64546	-1.49964	-1.76572	chr4	ENSMUST00000117202|ENSMUST00000169242|ENSMUST00000178043|ENSMUST00000178906|ENSMUST00000179734|ENSMUST00000107991|ENSMUST00000120436|ENSMUST00000165401|ENSMUST00000178882|ENSMUST00000179935|ENSMUST00000098119|ENSMUST00000107981|ENSMUST00000117125|ENSMUST00000119405|ENSMUST00000177565|ENSMUST00000178723|ENSMUST00000178837|ENSMUST00000115902		DQ562653|BC059060|BC072647						NR_033506///XM_006538396///XM_006538400///XM_006538401///XR_390504///XR_390711///XR_881202///XR_881209///XR_881410///XR_881411///XR_881412///XR_881413///XR_882347///XR_030504///XR_401560///NR_033123///XR_140633///XR_390715///XR_882352///XR_168641///XR_390018///XR_390019///XR_881029///XM_006536383///XM_006536384///XR_390021///XR_390712	42244362	42245525	+		28
17434158	LOC100041599	proteinFAM205A-like	3.00282	up	0.136024	0.246814	0.0909047	-1.53296	-1.28811	-1.49542	chr4_GL456350_random	ENSMUST00000117202|ENSMUST00000169242|ENSMUST00000178043|ENSMUST00000178906|ENSMUST00000179734|ENSMUST00000098119|ENSMUST00000107991|ENSMUST00000117125|ENSMUST00000119405|ENSMUST00000120436|ENSMUST00000165401|ENSMUST00000179935|ENSMUST00000107981|ENSMUST00000121728|ENSMUST00000178882|ENSMUST00000115902|ENSMUST00000177565|ENSMUST00000178723|ENSMUST00000178837	100041599	BC059060|BC072647						XR_168641///NR_033506///XM_006538400///XR_390504///XR_390711///XR_881202///XR_881209///XR_881410///XR_881411///XR_881412///XR_881413///XR_882347///NR_033123///XM_006538396///XM_006538401///XR_030504///XR_140633///XR_390715///XR_401560///XR_882352///XR_390018///XR_390019///XR_881029///XM_006536383///XM_006536384///XR_390021///XR_390712	222627	224577	-		25
17413061	Gm17167|Gm29964	predictedgene17167|predictedgene,29964	2.99753	up	0.365463	0.55428	0.249139	-1.0917	-1.4351	-1.33464	chr4	ENSMUST00000169242	102640144///102631690							XM_006538396///XM_006538401	42206998	42242078	+		12
17424407	Gm13303	predictedgene13303[Source:MGISymbol;Acc:MGI:3705775]	2.93192	up	0.06651	0.265826	0.147889	-1.40816	-1.1334	-1.40396	chr4	ENSMUST00000117125|ENSMUST00000169242|ENSMUST00000117202|ENSMUST00000165401|ENSMUST00000178043|ENSMUST00000178906|ENSMUST00000179734|ENSMUST00000084677|ENSMUST00000098119|ENSMUST00000107981|ENSMUST00000119405|ENSMUST00000121728|ENSMUST00000177565|ENSMUST00000179644		DQ687153|BC059060|BC072647						NR_033506///XM_006538400///XR_881202///XR_881209///XR_881410///XR_881411///XR_881413///XR_882347///XR_140633///XR_881412///XR_882352///NR_033123///XM_006538396///XM_006538401///XR_030504///XR_390504///XR_390711///XR_390715///XR_401560///XR_168641///XR_390018///XR_390019///XR_881029///XM_006536383///XM_006536384///XR_390021///XR_390712	42377727	42380236	-		25
17434095	LOC100041536|Gm13303	proteinFAM205A-like|predictedgene13303[Source:MGISymbol;Acc:MGI:3705775]	2.73541	up	0.0869711	0.273265	0.147678	-1.27884	-1.00266	-1.30408	chr4_GL456350_random	ENSMUST00000117125|ENSMUST00000169242|ENSMUST00000178043|ENSMUST00000178906|ENSMUST00000098119|ENSMUST00000117202|ENSMUST00000165401|ENSMUST00000179734|ENSMUST00000107981|ENSMUST00000121728|ENSMUST00000177565	100041536	DQ687153|BC059060|BC072647						XR_881029///XR_881411///XR_881413///NR_033506///XM_006538400///XR_881202///XR_881209///XR_881410///XR_882347///NR_033123///XM_006538396///XM_006538401///XR_030504///XR_140633///XR_390504///XR_390711///XR_401560///XR_881412///XR_882352///XR_168641///XR_390018///XR_390019///XM_006536383///XR_881027	78613	90423	+		42
17413000	Gm3893|Gm21093|Gm3883|Gm7819	predictedgene3893|predictedgene,21093|predictedgene3883|predictedgene7819	2.6068	up	0.0625405	0.254383	0.123712	-1.19362	-1.00539	-1.25857	chr4	ENSMUST00000098119|ENSMUST00000107991|ENSMUST00000117125|ENSMUST00000117125|ENSMUST00000178043|ENSMUST00000178882|ENSMUST00000178906|ENSMUST00000179734|ENSMUST00000179935|ENSMUST00000180032|ENSMUST00000178723|ENSMUST00000178837|ENSMUST00000115902|ENSMUST00000107979|ENSMUST00000169242|ENSMUST00000107981|ENSMUST00000117202|ENSMUST00000165401|ENSMUST00000108026|ENSMUST00000115912|ENSMUST00000119405|…	100042539///100861635///100042519///665845	BC059060|DQ562653|BC072647						NR_033506///XR_881411///XR_881413///XR_882347///XM_006536383///XM_006536384///XR_881027///XM_006538400///XR_401560///XR_881202///XR_881209///XR_881410///XR_881412///NR_033123///XM_006538396///XM_006538401///XR_030504///XR_140633///XR_390504///XR_390711///XR_882352///NM_001085530///NM_001277167///XM_001481239///XM_003688793///XM_006538093///XM_006538394///XM_006538397///XM_011250070///XM_011250140…	42055152	42468773	+	Q6PCY5///E9Q1I1	56	Mm.418556///Mm.491681///Mm.491690
17434112	LOC102637418|LOC102637312|LOC100041516|Gm3893	proteinFAM205A-like|predictedgene3893[Source:MGISymbol;Acc:MGI:3782066]	2.51081	up	0.164443	0.231538	0.126136	-1.16532	-0.856813	-1.20202	chr4_GL456350_random	ENSMUST00000179935|ENSMUST00000178882|ENSMUST00000115902|ENSMUST00000178837|ENSMUST00000178043|ENSMUST00000178906|ENSMUST00000098119|ENSMUST00000108026|ENSMUST00000115912|ENSMUST00000117202|ENSMUST00000165401|ENSMUST00000169242|ENSMUST00000178192|ENSMUST00000179734|ENSMUST00000180201|ENSMUST00000177565	102637418///102637312///100041516	BC059060|BC072647						XM_006536383///XM_006536384///XR_390018///XR_881027///XR_881209///XR_882347///XR_140633///XR_881411///XR_881413///XR_882352///NM_001085530///NR_033123///NR_033506///XM_001481239///XM_003688793///XM_006538396///XM_006538400///XM_006538401///XR_030504///XR_390504///XR_390711///XR_401560///XR_881202///XR_881410///XR_881412///XR_881029///XM_003689246///XR_168641///XR_390019	22342	31415	-	Q6PCY5///E9Q1I1	27
17424360	4933409K07Rik|Gm21093|Gm3883	RIKENcDNA4933409K07gene|predictedgene,21093|predictedgene3883	2.39025	up	0.0699101	0.203024	0.100565	-1.16933	-0.935021	-1.1566	chr4	ENSMUST00000084677|ENSMUST00000098119|ENSMUST00000117125|ENSMUST00000179644|ENSMUST00000117202|ENSMUST00000165401|ENSMUST00000169242|ENSMUST00000178043|ENSMUST00000178906|ENSMUST00000179734|ENSMUST00000107981|ENSMUST00000121728|ENSMUST00000177565	108816///100861635///100042519	BC072647|DQ687153|BC059060	GO:0021680|GO:0021681|GO:0021756|GO:0021766|GO:0061034|GO:0005575|GO:0003674	NR_033123 // GO:0021680 // cerebellar Purkinje cell layer development // inferred from expression pattern ///NR_033123 // GO:0021681 // cerebellar granular layer development // inferred from expression pattern ///NR_033123 // GO:0021756 // striatum development // inferred from expression pattern ///NR_033123 // GO:0021766 // hippocampus development // inferred from expression pattern ///NR_033123…	NR_033123 // GO:0005575 // cellular_component // no biological data available ///BC072647 // GO:0005575 // cellular_component // no biological data available ///ENSMUST00000084677 // GO:0005575 // cellular_component // no biological data available	NR_033123 // GO:0003674 // molecular_function // no biological data available ///BC072647 // GO:0003674 // molecular_function // no biological data available ///ENSMUST00000084677 // GO:0003674 // molecular_function // no biological data available		NR_033123///XR_881411///XR_881413///XR_881209///XR_881410///XR_882347///NR_033506///XM_006538396///XM_006538400///XM_006538401///XR_030504///XR_140633///XR_390504///XR_390711///XR_401560///XR_881202///XR_881412///XR_882352///XR_881029///XR_390018///XR_168641///XR_390019///XM_006536383	42025516	42055130	-	Q6GQS8	49	Mm.440578///Mm.491690
17434197	4933409K07Rik|Gm21093|Gm3883	RIKENcDNA4933409K07gene|predictedgene,21093|predictedgene3883	2.39025	up	0.0699101	0.203024	0.100565	-1.16933	-0.935021	-1.1566	chr4_JH584293_random	ENSMUST00000084677|ENSMUST00000098119|ENSMUST00000117125|ENSMUST00000179644|ENSMUST00000117202|ENSMUST00000165401|ENSMUST00000169242|ENSMUST00000178043|ENSMUST00000178906|ENSMUST00000179734|ENSMUST00000107981|ENSMUST00000121728|ENSMUST00000177565	108816///100861635///100042519	BC072647|DQ687153|BC059060	GO:0021680|GO:0021681|GO:0021756|GO:0021766|GO:0061034|GO:0005575|GO:0003674	NR_033123 // GO:0021680 // cerebellar Purkinje cell layer development // inferred from expression pattern ///NR_033123 // GO:0021681 // cerebellar granular layer development // inferred from expression pattern ///NR_033123 // GO:0021756 // striatum development // inferred from expression pattern ///NR_033123 // GO:0021766 // hippocampus development // inferred from expression pattern ///NR_033123…	NR_033123 // GO:0005575 // cellular_component // no biological data available ///BC072647 // GO:0005575 // cellular_component // no biological data available ///ENSMUST00000084677 // GO:0005575 // cellular_component // no biological data available	NR_033123 // GO:0003674 // molecular_function // no biological data available ///BC072647 // GO:0003674 // molecular_function // no biological data available ///ENSMUST00000084677 // GO:0003674 // molecular_function // no biological data available		NR_033123///XR_881411///XR_881413///XR_881209///XR_881410///XR_882347///NR_033506///XM_006538396///XM_006538400///XM_006538401///XR_030504///XR_140633///XR_390504///XR_390711///XR_401560///XR_881202///XR_881412///XR_882352///XR_881029///XR_390018///XR_168641///XR_390019///XM_006536383	120552	150166	+	Q6GQS8	49	Mm.440578///Mm.491690
17434236	Gm3893|Gm7819	predictedgene3893|predictedgene7819	2.32444	up	0.135329	0.240787	0.11407	-0.895366	-0.688881	-1.10281	chr4_JH584293_random	ENSMUST00000107991|ENSMUST00000117125|ENSMUST00000178043|ENSMUST00000178882|ENSMUST00000178906|ENSMUST00000179734|ENSMUST00000179935|ENSMUST00000115902|ENSMUST00000178723|ENSMUST00000178837|ENSMUST00000107979|ENSMUST00000098119|ENSMUST00000107981|ENSMUST00000108026|ENSMUST00000115912|ENSMUST00000117202|ENSMUST00000119405|ENSMUST00000120436|ENSMUST00000165401|ENSMUST00000169242|ENSMUST00000178192|…	100042539///665845	BC059060|BC072647						NR_033506///XR_882347///XM_006536383///XR_881027///XR_881209///XR_030504///XR_140633///XR_881202///XR_881411///XR_881413///XR_882352///NM_001085530///NM_001277167///NR_033123///XM_001481239///XM_003688793///XM_006538396///XM_006538400///XM_006538401///XM_011250070///XM_011250140///XM_011250143///XR_390504///XR_390711///XR_390715///XR_401560///XR_881410///XR_881412///XR_881029///XM_003689246///XM_…	82752	91440	-	Q6PCY5///E9Q1I1	29	Mm.418556///Mm.491681
17412952	Gm29804|Gm5859|Gm29801|Gm21075|Gm13301	predictedgene,29804|predictedpseudogene5859|predictedgene,29801|predictedgene,21075|predictedgene13301	2.28739	up	0.199864	0.340998	0.109308	-1.03059	-0.948282	-1.0844	chr4	ENSMUST00000121728|ENSMUST00000165401|ENSMUST00000098119|ENSMUST00000107981|ENSMUST00000117202|ENSMUST00000169242|ENSMUST00000178043|ENSMUST00000178906|ENSMUST00000179734|ENSMUST00000177565	101056232///545605///101056225///100861610///101056185	BC059060|BC072647						XM_006538400///XR_390504///XR_390711///XR_406704///XR_881410///XR_881412///XR_030504///XR_401560///XR_881411///XR_881413///NR_033123///NR_033506///XM_006538396///XM_006538401///XR_140633///XR_881202///XR_881209///XR_882347///XR_882352///XR_881029///XR_168641///XR_390019	41867667	41892837	+		27
17304162	Tmem254b|Tmem254c|Tmem254a	transmembraneprotein254b|transmembraneprotein254c|transmembraneprotein254a	2.04034	up	0.478181	0.443179	0.219425	-0.945944	-0.935559	-0.809388	chr14	ENSMUST00000022418|ENSMUST00000100806|ENSMUST00000100811|ENSMUST00000100813|ENSMUST00000100818|ENSMUST00000100819|ENSMUST00000183976|ENSMUST00000184129|ENSMUST00000184440|ENSMUST00000184797|ENSMUST00000185006	100039257///100039192///66039	BC031854	GO:0016020|GO:0016021		NM_001270495 // GO:0016020 // membrane // inferred from electronic annotation ///NM_001270495 // GO:0016021 // integral component of membrane // inferred from electronic annotation ///NM_001270496 // GO:0016020 // membrane // inferred from electronic annotation ///NM_001270496 // GO:0016021 // integral component of membrane // inferred from electronic annotation ///NM_001270498 // GO:0016020 // m…		ENSMUST00000022418 // Pfam // IPR028110 // Protein of unknown function DUF4499///ENSMUST00000100806 // Pfam // IPR028110 // Protein of unknown function DUF4499///ENSMUST00000100811 // Pfam // IPR028110 // Protein of unknown function DUF4499///ENSMUST00000100813 // Pfam // IPR028110 // Protein of unknown function DUF4499///ENSMUST00000100818 // Pfam // IPR028110 // Protein of unknown function DUF4…	NM_001270495///NM_001270496///NM_001270498///NM_001270499///NM_025311///NM_026679///XM_006519371	25923298	25927702	-	Q9DCV5///Q9D890///Q8BMZ9///V9GX22	28	Mm.33344
17413107	Gm3893|Gm2163|Gm7819	predictedgene3893|predictedgene2163|predictedgene7819	2.02656	up	0.0847111	0.22961	0.112118	-0.834691	-0.619969	-0.906915	chr4	ENSMUST00000107991|ENSMUST00000117125|ENSMUST00000178043|ENSMUST00000178882|ENSMUST00000178906|ENSMUST00000179734|ENSMUST00000179935|ENSMUST00000180032|ENSMUST00000178723|ENSMUST00000178837|ENSMUST00000115902|ENSMUST00000098119|ENSMUST00000107981|ENSMUST00000108026|ENSMUST00000115912|ENSMUST00000117202|ENSMUST00000120436|ENSMUST00000165401|ENSMUST00000169242|ENSMUST00000178192|ENSMUST00000180201|…	100042539///100039331///665845	BC059060|BC072647						NR_033506///XR_881209///XR_882347///XM_006536383///XM_006536384///XR_881027///XR_140633///XR_881202///XR_881411///XR_881413///XR_882352///NM_001085530///NR_033123///XM_001481239///XM_003688793///XM_006538396///XM_006538400///XM_006538401///XR_030504///XR_390504///XR_390711///XR_401560///XR_881410///XR_881412///XR_881029///XM_003689246///XR_168641///XR_390018///XR_390019	42552478	42590260	+	Q6PCY5///E9Q1I1	26	Mm.418556///Mm.491681
17413078	Gm13304|Gm10591|Gm21541|Ccl21b|Ccl21c	predictedgene13304|predictedgene10591|predictedgene,21541|chemokine(C-Cmotif)ligand21B(leucine)|chemokine(C-Cmotif)ligand21C(leucine)	2.00558	up	0.248807	0.23884	0.238334	-0.832021	-0.672133	-0.765684	chr4	ENSMUST00000098123|ENSMUST00000098128|ENSMUST00000177695|ENSMUST00000178081|ENSMUST00000178168|ENSMUST00000178765|ENSMUST00000178864|ENSMUST00000095114|ENSMUST00000178919	100504346///100504239///100862177///100042493///65956	BC087957|U88322|AF006637|BC025974|BC028747|BC038120|AF001980	GO:0006935|GO:0006954|GO:0006955|GO:0060326|GO:0030595|GO:0045638|GO:0005576|GO:0005615|GO:0005622|GO:0009897|GO:0005578|GO:0005125|GO:0008009|GO:0031732|GO:0042379	NM_001193666 // GO:0006935 // chemotaxis // inferred from electronic annotation ///NM_001193666 // GO:0006954 // inflammatory response // inferred from electronic annotation ///NM_001193666 // GO:0006955 // immune response // inferred from electronic annotation ///NM_001193666 // GO:0060326 // cell chemotaxis // inferred from electronic annotation ///NM_001193668 // GO:0006935 // chemotaxis // in…	NM_001193666 // GO:0005576 // extracellular region // inferred from electronic annotation ///NM_001193666 // GO:0005615 // extracellular space // inferred from electronic annotation ///NM_001193668 // GO:0005576 // extracellular region // inferred from electronic annotation ///NM_001193668 // GO:0005615 // extracellular space // inferred from electronic annotation ///NM_001270360 // GO:0005576 //…	NM_001193666 // GO:0005125 // cytokine activity // inferred from electronic annotation ///NM_001193666 // GO:0008009 // chemokine activity // inferred from electronic annotation ///NM_001193666 // GO:0031732 // CCR7 chemokine receptor binding // inferred from electronic annotation ///NM_001193668 // GO:0005125 // cytokine activity // inferred from electronic annotation ///NM_001193668 // GO:00080…	OTTMUST00000026562 // Pfam // IPR001811 // Chemokine interleukin-8-like domain///ENSMUST00000098123 // Pfam // IPR001811 // Chemokine interleukin-8-like domain///ENSMUST00000098128 // Pfam // IPR001811 // Chemokine interleukin-8-like domain///ENSMUST00000177695 // Pfam // IPR001811 // Chemokine interleukin-8-like domain///ENSMUST00000178081 // Pfam // IPR001811 // Chemokine interleukin-8-like dom…	NM_001193666///NM_001193668///NM_001270360///NM_011335///NM_023052///XM_001473258///XM_001473394///NM_001193667///NM_011124	42255659	42256825	+	P86792///P86793	25	Mm.407493
17434230	Gm13304|Gm10591|Gm21541|Ccl21b|Ccl21c	predictedgene13304|predictedgene10591|predictedgene,21541|chemokine(C-Cmotif)ligand21B(leucine)|chemokine(C-Cmotif)ligand21C(leucine)	2.00558	up	0.248807	0.23884	0.238334	-0.832021	-0.672133	-0.765684	chr4_JH584293_random	ENSMUST00000098123|ENSMUST00000098128|ENSMUST00000177695|ENSMUST00000178081|ENSMUST00000178168|ENSMUST00000178765|ENSMUST00000178864|ENSMUST00000095114|ENSMUST00000178919	100504346///100504239///100862177///100042493///65956	BC087957|U88322|AF006637|BC025974|BC028747|BC038120|AF001980	GO:0006935|GO:0006954|GO:0006955|GO:0060326|GO:0030595|GO:0045638|GO:0005576|GO:0005615|GO:0005622|GO:0009897|GO:0005578|GO:0005125|GO:0008009|GO:0031732|GO:0042379	NM_001193666 // GO:0006935 // chemotaxis // inferred from electronic annotation ///NM_001193666 // GO:0006954 // inflammatory response // inferred from electronic annotation ///NM_001193666 // GO:0006955 // immune response // inferred from electronic annotation ///NM_001193666 // GO:0060326 // cell chemotaxis // inferred from electronic annotation ///NM_001193668 // GO:0006935 // chemotaxis // in…	NM_001193666 // GO:0005576 // extracellular region // inferred from electronic annotation ///NM_001193666 // GO:0005615 // extracellular space // inferred from electronic annotation ///NM_001193668 // GO:0005576 // extracellular region // inferred from electronic annotation ///NM_001193668 // GO:0005615 // extracellular space // inferred from electronic annotation ///NM_001270360 // GO:0005576 //…	NM_001193666 // GO:0005125 // cytokine activity // inferred from electronic annotation ///NM_001193666 // GO:0008009 // chemokine activity // inferred from electronic annotation ///NM_001193666 // GO:0031732 // CCR7 chemokine receptor binding // inferred from electronic annotation ///NM_001193668 // GO:0005125 // cytokine activity // inferred from electronic annotation ///NM_001193668 // GO:00080…	OTTMUST00000026562 // Pfam // IPR001811 // Chemokine interleukin-8-like domain///ENSMUST00000098123 // Pfam // IPR001811 // Chemokine interleukin-8-like domain///ENSMUST00000098128 // Pfam // IPR001811 // Chemokine interleukin-8-like domain///ENSMUST00000177695 // Pfam // IPR001811 // Chemokine interleukin-8-like domain///ENSMUST00000178081 // Pfam // IPR001811 // Chemokine interleukin-8-like dom…	NM_001193666///NM_001193668///NM_001270360///NM_011335///NM_023052///XM_001473258///NM_001193667///NM_011124///XM_001473394	59769	60935	-	P86792///P86793	25	Mm.407493
17304177	Tmem254b|Tmem254c|Tmem254a	transmembraneprotein254b|transmembraneprotein254c|transmembraneprotein254a	1.99033	up	0.509548	0.484093	0.250763	-0.870682	-0.862197	-0.742248	chr14	ENSMUST00000022418|ENSMUST00000100806|ENSMUST00000100811|ENSMUST00000100813|ENSMUST00000100818|ENSMUST00000100819|ENSMUST00000183976|ENSMUST00000184129|ENSMUST00000184440|ENSMUST00000184797|ENSMUST00000185006	100039257///100039192///66039	BC031854	GO:0016020|GO:0016021		NM_001270495 // GO:0016020 // membrane // inferred from electronic annotation ///NM_001270495 // GO:0016021 // integral component of membrane // inferred from electronic annotation ///NM_001270496 // GO:0016020 // membrane // inferred from electronic annotation ///NM_001270496 // GO:0016021 // integral component of membrane // inferred from electronic annotation ///NM_001270498 // GO:0016020 // m…		ENSMUST00000022418 // Pfam // IPR028110 // Protein of unknown function DUF4499///ENSMUST00000100806 // Pfam // IPR028110 // Protein of unknown function DUF4499///ENSMUST00000100811 // Pfam // IPR028110 // Protein of unknown function DUF4499///ENSMUST00000100813 // Pfam // IPR028110 // Protein of unknown function DUF4499///ENSMUST00000100818 // Pfam // IPR028110 // Protein of unknown function DUF4…	NM_001270495///NM_001270496///NM_001270498///NM_001270499///NM_025311///NM_026679///XM_006519371	26036262	26067455	-	Q9DCV5///Q9D890///Q8BMZ9///V9GX22	32	Mm.33344
17304193	Tmem254b|Tmem254c|Tmem254a	transmembraneprotein254b|transmembraneprotein254c|transmembraneprotein254a	1.89197	up	0.507292	0.470399	0.300987	-0.806931	-0.696023	-0.6189	chr14	ENSMUST00000022418|ENSMUST00000100806|ENSMUST00000100811|ENSMUST00000100813|ENSMUST00000100818|ENSMUST00000100819|ENSMUST00000183976|ENSMUST00000184129|ENSMUST00000184440|ENSMUST00000184797|ENSMUST00000185006	100039257///100039192///66039	BC031854	GO:0016020|GO:0016021		NM_001270495 // GO:0016020 // membrane // inferred from electronic annotation ///NM_001270495 // GO:0016021 // integral component of membrane // inferred from electronic annotation ///NM_001270496 // GO:0016020 // membrane // inferred from electronic annotation ///NM_001270496 // GO:0016021 // integral component of membrane // inferred from electronic annotation ///NM_001270498 // GO:0016020 // m…		ENSMUST00000022418 // Pfam // IPR028110 // Protein of unknown function DUF4499///ENSMUST00000100806 // Pfam // IPR028110 // Protein of unknown function DUF4499///ENSMUST00000100811 // Pfam // IPR028110 // Protein of unknown function DUF4499///ENSMUST00000100813 // Pfam // IPR028110 // Protein of unknown function DUF4499///ENSMUST00000100818 // Pfam // IPR028110 // Protein of unknown function DUF4…	NM_001270495///NM_001270496///NM_001270498///NM_001270499///NM_025311///NM_026679///XM_006519371	26175876	26207071	-	Q9DCV5///Q9D890///Q8BMZ9///V9GX22	27	Mm.33344
17301615	Entpd4|Gm21685	ectonucleosidetriphosphatediphosphohydrolase4|predictedgene,21685	1.81035	up	0.390822	0.232335	0.341753	-0.265878	-0.385319	-0.514514	chr14	ENSMUST00000064831|ENSMUST00000064846|ENSMUST00000183906|ENSMUST00000184165|ENSMUST00000184234|ENSMUST00000184314|ENSMUST00000184506|ENSMUST00000184973|ENSMUST00000185072|ENSMUST00000183648|ENSMUST00000185174	67464///100862375	AB093238|BC043134|BC052090	GO:0006256|GO:0008152|GO:0030173|GO:0043231|GO:0000139|GO:0000421|GO:0005794|GO:0016020|GO:0016021|GO:0031410|GO:0045134|GO:0016787|GO:0017110	NM_026174 // GO:0006256 // UDP catabolic process // not recorded ///NM_026174 // GO:0008152 // metabolic process // inferred from electronic annotation ///XM_003688928 // GO:0008152 // metabolic process // inferred from electronic annotation ///XM_003688929 // GO:0008152 // metabolic process // inferred from electronic annotation ///XM_006519453 // GO:0006256 // UDP catabolic process // not recor…	NM_026174 // GO:0030173 // integral component of Golgi membrane // not recorded ///NM_026174 // GO:0043231 // intracellular membrane-bounded organelle // not recorded ///NM_026174 // GO:0000139 // Golgi membrane // inferred from electronic annotation ///NM_026174 // GO:0000421 // autophagosome membrane // inferred from electronic annotation ///NM_026174 // GO:0005794 // Golgi apparatus // inferre…	NM_026174 // GO:0045134 // uridine-diphosphatase activity // not recorded ///NM_026174 // GO:0016787 // hydrolase activity // inferred from electronic annotation ///NM_026174 // GO:0017110 // nucleoside-diphosphatase activity // inferred from electronic annotation ///NM_026174 // GO:0045134 // uridine-diphosphatase activity // inferred from electronic annotation ///XM_003688928 // GO:0016787 // h…	OTTMUST00000117127 // Pfam // IPR000407 // Nucleoside phosphatase GDA1/CD39///ENSMUST00000064831 // Pfam // IPR000407 // Nucleoside phosphatase GDA1/CD39///ENSMUST00000184973 // Pfam // IPR000407 // Nucleoside phosphatase GDA1/CD39///ENSMUST00000185072 // Pfam // IPR000407 // Nucleoside phosphatase GDA1/CD39///OTTMUST00000117134 // Pfam // IPR000407 // Nucleoside phosphatase GDA1/CD39	NM_026174///XM_003688928///XM_003688929///XM_006519453	69337151	69367363	+	Q9DBT4///Q80WR8///Q8CHF7///Q8BSQ5///Q8R0U1///Q8BR94	35	Mm.489765
17434285	Gm1987|Ccl21a	predictedgene1987|chemokine(C-Cmotif)ligand21A(serine)	1.80611	up	0.206361	0.121655	0.0888891	-0.875382	-0.863614	-0.764	chr4_JH584294_random	ENSMUST00000095114|ENSMUST00000178919|ENSMUST00000098123|ENSMUST00000098128|ENSMUST00000178765|ENSMUST00000177695|ENSMUST00000178081|ENSMUST00000178168|ENSMUST00000178864	100504362///18829	AF001980|AF006637|BC025974|BC028747|BC038120|BC087957|U88322	GO:0001768|GO:0001771|GO:0001954|GO:0002407|GO:0002606|GO:0006935|GO:0006954|GO:0006955|GO:0010560|GO:0010759|GO:0030838|GO:0031274|GO:0031295|GO:0031529|GO:0033630|GO:0034695|GO:0035759|GO:0043123|GO:0043552|GO:0045860|GO:0046330|GO:0048260|GO:0048469|GO:0050921|GO:0051209|GO:0051491|GO:0051897|GO:0060326|GO:0070374|GO:0090023|GO:0090630|GO:0097026|GO:2000107|GO:2000147|GO:2000529|GO:2000548|GO:…	NM_001193667 // GO:0001768 // establishment of T cell polarity // inferred from sequence or structural similarity ///NM_001193667 // GO:0001771 // immunological synapse formation // inferred from direct assay ///NM_001193667 // GO:0001954 // positive regulation of cell-matrix adhesion // inferred from sequence or structural similarity ///NM_001193667 // GO:0002407 // dendritic cell chemotaxis // …	NM_001193667 // GO:0005576 // extracellular region // inferred from electronic annotation ///NM_001193667 // GO:0005615 // extracellular space // inferred from electronic annotation ///NM_001193667 // GO:0005622 // intracellular // inferred from sequence or structural similarity ///NM_011124 // GO:0005622 // intracellular // not recorded ///NM_011124 // GO:0005576 // extracellular region // infer…	NM_001193667 // GO:0005125 // cytokine activity // inferred from electronic annotation ///NM_001193667 // GO:0008009 // chemokine activity // inferred from direct assay ///NM_001193667 // GO:0008009 // chemokine activity // inferred from electronic annotation ///NM_001193667 // GO:0031732 // CCR7 chemokine receptor binding // inferred from electronic annotation ///NM_001193667 // GO:0031732 // CC…	OTTMUST00000015039 // Pfam // IPR001811 // Chemokine interleukin-8-like domain///ENSMUST00000095114 // Pfam // IPR001811 // Chemokine interleukin-8-like domain///ENSMUST00000178919 // Pfam // IPR001811 // Chemokine interleukin-8-like domain	NM_001193667///NM_011124///NM_001193666///NM_001193668///NM_001270360///NM_011335///NM_023052///XM_001473394///XM_001473258	120655	121788	-	P84444	28	Mm.220853///Mm.458815
17424412			1.77673	up	0.214561	0.483789	0.206014	-0.357055	-0.391441	-0.623209	chr4			DQ725156|DQ553596|DQ553597							42460503	42466264	-		26
17434248			1.77673	up	0.214561	0.483789	0.206014	-0.357055	-0.391441	-0.623209	chr4_JH584293_random			DQ725156|DQ553596|DQ553597							141896	147657	-		26
17412995			1.77556	up	0.149851	0.425607	0.170333	-0.467851	-0.486581	-0.657939	chr4			DQ553596|DQ553597|DQ725156							42028025	42033786	+		26
17413100			1.77556	up	0.149851	0.425607	0.170333	-0.467851	-0.486581	-0.657939	chr4			DQ553596|DQ553597|DQ725156							42380236	42385997	+		26
17301647	Entpd4|Gm21685	ectonucleosidetriphosphatediphosphohydrolase4|predictedgene,21685	1.74989	up	0.382192	0.262525	0.325114	-0.31136	-0.388185	-0.482149	chr14	ENSMUST00000064831|ENSMUST00000064846|ENSMUST00000183906|ENSMUST00000184165|ENSMUST00000184234|ENSMUST00000184314|ENSMUST00000184506|ENSMUST00000184973|ENSMUST00000185072|ENSMUST00000183648|ENSMUST00000185174	67464///100862375	AB093238|BC043134|BC052090	GO:0006256|GO:0008152|GO:0030173|GO:0043231|GO:0000139|GO:0000421|GO:0005794|GO:0016020|GO:0016021|GO:0031410|GO:0045134|GO:0016787|GO:0017110	NM_026174 // GO:0006256 // UDP catabolic process // not recorded ///NM_026174 // GO:0008152 // metabolic process // inferred from electronic annotation ///XM_003688928 // GO:0008152 // metabolic process // inferred from electronic annotation ///XM_003688929 // GO:0008152 // metabolic process // inferred from electronic annotation ///XM_006519453 // GO:0006256 // UDP catabolic process // not recor…	NM_026174 // GO:0030173 // integral component of Golgi membrane // not recorded ///NM_026174 // GO:0043231 // intracellular membrane-bounded organelle // not recorded ///NM_026174 // GO:0000139 // Golgi membrane // inferred from electronic annotation ///NM_026174 // GO:0000421 // autophagosome membrane // inferred from electronic annotation ///NM_026174 // GO:0005794 // Golgi apparatus // inferre…	NM_026174 // GO:0045134 // uridine-diphosphatase activity // not recorded ///NM_026174 // GO:0016787 // hydrolase activity // inferred from electronic annotation ///NM_026174 // GO:0017110 // nucleoside-diphosphatase activity // inferred from electronic annotation ///NM_026174 // GO:0045134 // uridine-diphosphatase activity // inferred from electronic annotation ///XM_003688928 // GO:0016787 // h…	OTTMUST00000117127 // Pfam // IPR000407 // Nucleoside phosphatase GDA1/CD39///ENSMUST00000064831 // Pfam // IPR000407 // Nucleoside phosphatase GDA1/CD39///ENSMUST00000184973 // Pfam // IPR000407 // Nucleoside phosphatase GDA1/CD39///ENSMUST00000185072 // Pfam // IPR000407 // Nucleoside phosphatase GDA1/CD39///OTTMUST00000117134 // Pfam // IPR000407 // Nucleoside phosphatase GDA1/CD39	NM_026174///XM_003688928///XM_003688929///XM_006519453	69555401	69585613	+	Q9DBT4///Q80WR8///Q8CHF7///Q8BSQ5///Q8R0U1///Q8BR94	45	Mm.489765
17412965	Gm13304|Gm10591|Gm21541|Ccl21b|Ccl21c	predictedgene13304|predictedgene10591|predictedgene,21541|chemokine(C-Cmotif)ligand21B(leucine)|chemokine(C-Cmotif)ligand21C(leucine)	1.72229	up	0.296311	0.133805	0.205505	-0.769853	-0.477767	-0.578821	chr4	ENSMUST00000098123|ENSMUST00000098128|ENSMUST00000177695|ENSMUST00000178081|ENSMUST00000178168|ENSMUST00000178765|ENSMUST00000178864|ENSMUST00000095114|ENSMUST00000178919	100504346///100504239///100862177///100042493///65956	BC087957|U88322|AF006637|BC025974|BC028747|BC038120|AF001980	GO:0006935|GO:0006954|GO:0006955|GO:0060326|GO:0030595|GO:0045638|GO:0005576|GO:0005615|GO:0005622|GO:0009897|GO:0005578|GO:0005125|GO:0008009|GO:0031732|GO:0042379	NM_001193666 // GO:0006935 // chemotaxis // inferred from electronic annotation ///NM_001193666 // GO:0006954 // inflammatory response // inferred from electronic annotation ///NM_001193666 // GO:0006955 // immune response // inferred from electronic annotation ///NM_001193666 // GO:0060326 // cell chemotaxis // inferred from electronic annotation ///NM_001193668 // GO:0006935 // chemotaxis // in…	NM_001193666 // GO:0005576 // extracellular region // inferred from electronic annotation ///NM_001193666 // GO:0005615 // extracellular space // inferred from electronic annotation ///NM_001193668 // GO:0005576 // extracellular region // inferred from electronic annotation ///NM_001193668 // GO:0005615 // extracellular space // inferred from electronic annotation ///NM_001270360 // GO:0005576 //…	NM_001193666 // GO:0005125 // cytokine activity // inferred from electronic annotation ///NM_001193666 // GO:0008009 // chemokine activity // inferred from electronic annotation ///NM_001193666 // GO:0031732 // CCR7 chemokine receptor binding // inferred from electronic annotation ///NM_001193668 // GO:0005125 // cytokine activity // inferred from electronic annotation ///NM_001193668 // GO:00080…	OTTMUST00000026562 // Pfam // IPR001811 // Chemokine interleukin-8-like domain///ENSMUST00000098123 // Pfam // IPR001811 // Chemokine interleukin-8-like domain///ENSMUST00000098128 // Pfam // IPR001811 // Chemokine interleukin-8-like domain///ENSMUST00000177695 // Pfam // IPR001811 // Chemokine interleukin-8-like domain///ENSMUST00000178081 // Pfam // IPR001811 // Chemokine interleukin-8-like dom…	NM_001193666///NM_001193668///NM_001270360///NM_011335///NM_023052///XM_001473258///XM_001473394///NM_001193667///NM_011124	41903577	41904743	+	P86792///P86793	25	Mm.407493
17413025	Gm13304|Gm10591|Gm21541|Ccl21b|Ccl21c	predictedgene13304|predictedgene10591|predictedgene,21541|chemokine(C-Cmotif)ligand21B(leucine)|chemokine(C-Cmotif)ligand21C(leucine)	1.72229	up	0.296311	0.133805	0.205505	-0.769853	-0.477767	-0.578821	chr4	ENSMUST00000098123|ENSMUST00000098128|ENSMUST00000177695|ENSMUST00000178081|ENSMUST00000178168|ENSMUST00000178765|ENSMUST00000178864|ENSMUST00000095114|ENSMUST00000178919	100504346///100504239///100862177///100042493///65956	BC087957|U88322|AF006637|BC025974|BC028747|BC038120|AF001980	GO:0006935|GO:0006954|GO:0006955|GO:0060326|GO:0030595|GO:0045638|GO:0005576|GO:0005615|GO:0005622|GO:0009897|GO:0005578|GO:0005125|GO:0008009|GO:0031732|GO:0042379	NM_001193666 // GO:0006935 // chemotaxis // inferred from electronic annotation ///NM_001193666 // GO:0006954 // inflammatory response // inferred from electronic annotation ///NM_001193666 // GO:0006955 // immune response // inferred from electronic annotation ///NM_001193666 // GO:0060326 // cell chemotaxis // inferred from electronic annotation ///NM_001193668 // GO:0006935 // chemotaxis // in…	NM_001193666 // GO:0005576 // extracellular region // inferred from electronic annotation ///NM_001193666 // GO:0005615 // extracellular space // inferred from electronic annotation ///NM_001193668 // GO:0005576 // extracellular region // inferred from electronic annotation ///NM_001193668 // GO:0005615 // extracellular space // inferred from electronic annotation ///NM_001270360 // GO:0005576 //…	NM_001193666 // GO:0005125 // cytokine activity // inferred from electronic annotation ///NM_001193666 // GO:0008009 // chemokine activity // inferred from electronic annotation ///NM_001193666 // GO:0031732 // CCR7 chemokine receptor binding // inferred from electronic annotation ///NM_001193668 // GO:0005125 // cytokine activity // inferred from electronic annotation ///NM_001193668 // GO:00080…	OTTMUST00000026562 // Pfam // IPR001811 // Chemokine interleukin-8-like domain///ENSMUST00000098123 // Pfam // IPR001811 // Chemokine interleukin-8-like domain///ENSMUST00000098128 // Pfam // IPR001811 // Chemokine interleukin-8-like domain///ENSMUST00000177695 // Pfam // IPR001811 // Chemokine interleukin-8-like domain///ENSMUST00000178081 // Pfam // IPR001811 // Chemokine interleukin-8-like dom…	NM_001193666///NM_001193668///NM_001270360///NM_011335///NM_023052///XM_001473258///NM_001193667///NM_011124///XM_001473394	42114751	42115917	+	P86792///P86793	25	Mm.407493
17413123	Gm13304|Gm10591|Gm21541|Ccl21b|Ccl21c	predictedgene13304|predictedgene10591|predictedgene,21541|chemokine(C-Cmotif)ligand21B(leucine)|chemokine(C-Cmotif)ligand21C(leucine)	1.72229	up	0.296311	0.133805	0.205505	-0.769853	-0.477767	-0.578821	chr4	ENSMUST00000098123|ENSMUST00000098128|ENSMUST00000177695|ENSMUST00000178081|ENSMUST00000178168|ENSMUST00000178765|ENSMUST00000178864|ENSMUST00000095114|ENSMUST00000178919	100504346///100504239///100862177///100042493///65956	BC087957|U88322|AF006637|BC025974|BC028747|BC038120|AF001980	GO:0006935|GO:0006954|GO:0006955|GO:0060326|GO:0030595|GO:0045638|GO:0005576|GO:0005615|GO:0005622|GO:0009897|GO:0005578|GO:0005125|GO:0008009|GO:0031732|GO:0042379	NM_001193666 // GO:0006935 // chemotaxis // inferred from electronic annotation ///NM_001193666 // GO:0006954 // inflammatory response // inferred from electronic annotation ///NM_001193666 // GO:0006955 // immune response // inferred from electronic annotation ///NM_001193666 // GO:0060326 // cell chemotaxis // inferred from electronic annotation ///NM_001193668 // GO:0006935 // chemotaxis // in…	NM_001193666 // GO:0005576 // extracellular region // inferred from electronic annotation ///NM_001193666 // GO:0005615 // extracellular space // inferred from electronic annotation ///NM_001193668 // GO:0005576 // extracellular region // inferred from electronic annotation ///NM_001193668 // GO:0005615 // extracellular space // inferred from electronic annotation ///NM_001270360 // GO:0005576 //…	NM_001193666 // GO:0005125 // cytokine activity // inferred from electronic annotation ///NM_001193666 // GO:0008009 // chemokine activity // inferred from electronic annotation ///NM_001193666 // GO:0031732 // CCR7 chemokine receptor binding // inferred from electronic annotation ///NM_001193668 // GO:0005125 // cytokine activity // inferred from electronic annotation ///NM_001193668 // GO:00080…	OTTMUST00000026562 // Pfam // IPR001811 // Chemokine interleukin-8-like domain///ENSMUST00000098123 // Pfam // IPR001811 // Chemokine interleukin-8-like domain///ENSMUST00000098128 // Pfam // IPR001811 // Chemokine interleukin-8-like domain///ENSMUST00000177695 // Pfam // IPR001811 // Chemokine interleukin-8-like domain///ENSMUST00000178081 // Pfam // IPR001811 // Chemokine interleukin-8-like dom…	NM_001193666///NM_001193668///NM_001270360///NM_011335///NM_023052///XM_001473258///NM_001193667///NM_011124///XM_001473394	42612087	42613253	+	P86792///P86793	25	Mm.407493
17434150	Gm13304|Gm10591|Gm21541|Ccl21b|Ccl21c	predictedgene13304|predictedgene10591|predictedgene,21541|chemokine(C-Cmotif)ligand21B(leucine)|chemokine(C-Cmotif)ligand21C(leucine)	1.72229	up	0.296311	0.133805	0.205505	-0.769853	-0.477767	-0.578821	chr4_GL456350_random	ENSMUST00000098123|ENSMUST00000098128|ENSMUST00000177695|ENSMUST00000178081|ENSMUST00000178168|ENSMUST00000178765|ENSMUST00000178864|ENSMUST00000095114|ENSMUST00000178919	100504346///100504239///100862177///100042493///65956	BC087957|U88322|AF006637|BC025974|BC028747|BC038120|AF001980	GO:0006935|GO:0006954|GO:0006955|GO:0060326|GO:0030595|GO:0045638|GO:0005576|GO:0005615|GO:0005622|GO:0009897|GO:0005578|GO:0005125|GO:0008009|GO:0031732|GO:0042379	NM_001193666 // GO:0006935 // chemotaxis // inferred from electronic annotation ///NM_001193666 // GO:0006954 // inflammatory response // inferred from electronic annotation ///NM_001193666 // GO:0006955 // immune response // inferred from electronic annotation ///NM_001193666 // GO:0060326 // cell chemotaxis // inferred from electronic annotation ///NM_001193668 // GO:0006935 // chemotaxis // in…	NM_001193666 // GO:0005576 // extracellular region // inferred from electronic annotation ///NM_001193666 // GO:0005615 // extracellular space // inferred from electronic annotation ///NM_001193668 // GO:0005576 // extracellular region // inferred from electronic annotation ///NM_001193668 // GO:0005615 // extracellular space // inferred from electronic annotation ///NM_001270360 // GO:0005576 //…	NM_001193666 // GO:0005125 // cytokine activity // inferred from electronic annotation ///NM_001193666 // GO:0008009 // chemokine activity // inferred from electronic annotation ///NM_001193666 // GO:0031732 // CCR7 chemokine receptor binding // inferred from electronic annotation ///NM_001193668 // GO:0005125 // cytokine activity // inferred from electronic annotation ///NM_001193668 // GO:00080…	OTTMUST00000026562 // Pfam // IPR001811 // Chemokine interleukin-8-like domain///ENSMUST00000098123 // Pfam // IPR001811 // Chemokine interleukin-8-like domain///ENSMUST00000098128 // Pfam // IPR001811 // Chemokine interleukin-8-like domain///ENSMUST00000177695 // Pfam // IPR001811 // Chemokine interleukin-8-like domain///ENSMUST00000178081 // Pfam // IPR001811 // Chemokine interleukin-8-like dom…	NM_001193666///NM_001193668///NM_001270360///NM_011335///NM_023052///XM_001473258///XM_001473394///NM_001193667///NM_011124	211325	212491	-	P86792///P86793	25	Mm.407493
17434290	Gm9615	predictedgene9615	1.66214	up	0.219094	0.394196	0.111308	-0.445781	-0.320278	-0.621738	chr4_JH584294_random	ENSMUST00000177565|ENSMUST00000121728|ENSMUST00000098119|ENSMUST00000107981	674214	BC072647					ENSMUST00000177565 // Pfam // IPR027970 // Domain of unknown function DUF4599	XR_030504///XR_401560///XR_406704///XR_881410///XR_881412///NR_033123///XR_140633///XR_881411///XR_881413///XR_882352///XR_881029	138335	144557	-		28
17376270	Snord110	smallnucleolarRNA,C/Dbox110	1.6557	up	0.383759	0.284483	0.119312	-0.166214	-0.13227	-0.608127	chr2	ENSMUST00000116960	100217452							NR_028547	130275506	130275573	+		14
17489341	Mag	myelin-associatedglycoprotein	1.59924	up	0.103313	0.292343	0.260959	-0.316792	-0.188673	-0.416429	chr7	ENSMUST00000040548|ENSMUST00000186422|ENSMUST00000187137|ENSMUST00000188569|ENSMUST00000190638|ENSMUST00000190950|ENSMUST00000191081|ENSMUST00000191486	17136	BC101944|BC103521|M31811	GO:0007155|GO:0010977|GO:0031643|GO:0045665|GO:0048711|GO:0007399|GO:0021762|GO:0071260|GO:0005737|GO:0005886|GO:0016020|GO:0016021|GO:0033270|GO:0035749|GO:0043209|GO:0043220|GO:0097453|GO:0005102|GO:0005515|GO:0019901|GO:0030246	NM_010758 // GO:0007155 // cell adhesion // inferred from electronic annotation ///NM_010758 // GO:0010977 // negative regulation of neuron projection development // not recorded ///NM_010758 // GO:0031643 // positive regulation of myelination // inferred from mutant phenotype ///NM_010758 // GO:0045665 // negative regulation of neuron differentiation // not recorded ///NM_010758 // GO:0048711 //…	NM_010758 // GO:0005737 // cytoplasm // not recorded ///NM_010758 // GO:0005886 // plasma membrane // not recorded ///NM_010758 // GO:0016020 // membrane // inferred from electronic annotation ///NM_010758 // GO:0016021 // integral component of membrane // inferred from electronic annotation ///NM_010758 // GO:0033270 // paranode region of axon // inferred from direct assay ///NM_010758 // GO:003…	NM_010758 // GO:0005102 // receptor binding // not recorded ///NM_010758 // GO:0005515 // protein binding // inferred from physical interaction ///NM_010758 // GO:0019901 // protein kinase binding // not recorded ///NM_010758 // GO:0030246 // carbohydrate binding // inferred from electronic annotation ///NM_010758 // GO:0005102 // receptor binding // inferred from electronic annotation ///NM_0107…	ENSMUST00000040548 // Pfam // IPR013098 // Immunoglobulin I-set///ENSMUST00000040548 // Pfam // IPR013162 // CD80-like, immunoglobulin C2-set///ENSMUST00000187137 // Pfam // IPR013098 // Immunoglobulin I-set///ENSMUST00000187137 // Pfam // IPR013162 // CD80-like, immunoglobulin C2-set///ENSMUST00000188569 // Pfam // IPR013098 // Immunoglobulin I-set///ENSMUST00000191081 // Pfam // IPR013098 // Im…	NM_010758///XM_006539590///XM_006539591///XM_011250438///XM_011250439///XM_011250440///XM_011250441	30899183	30914832	-	P20917///Q3ZB60///Q3ZB62///Q3ZB61///Q6LBU4///Q3T1F6///Q9CW70///A0A087WPR1///A0A087WRD6///A0A087WPP5	29	Mm.241355
17406110	Rxfp1	relaxin/insulin-likefamilypeptidereceptor1	1.57335	up	-0.00301154	0.316542	0.192208	-0.0142727	-0.0303844	-0.461635	chr3	ENSMUST00000078527|ENSMUST00000182491|ENSMUST00000183040|ENSMUST00000183199	381489	AY509975|AY255542	GO:0007165|GO:0007186|GO:0007188|GO:0007189|GO:0007567|GO:0030154|GO:0030198|GO:0060427|GO:0060658|GO:0005886|GO:0016020|GO:0016021|GO:0004871|GO:0004930|GO:0042562|GO:0046872	NM_212452 // GO:0007165 // signal transduction // inferred from electronic annotation ///NM_212452 // GO:0007186 // G-protein coupled receptor signaling pathway // inferred from electronic annotation ///NM_212452 // GO:0007188 // adenylate cyclase-modulating G-protein coupled receptor signaling pathway // inferred from direct assay ///NM_212452 // GO:0007188 // adenylate cyclase-modulating G-prot…	NM_212452 // GO:0005886 // plasma membrane // inferred from electronic annotation ///NM_212452 // GO:0016020 // membrane // inferred from electronic annotation ///NM_212452 // GO:0016021 // integral component of membrane // inferred from electronic annotation ///XM_006501629 // GO:0005886 // plasma membrane // inferred from electronic annotation ///XM_006501629 // GO:0016020 // membrane // inferr…	NM_212452 // GO:0004871 // signal transducer activity // inferred from electronic annotation ///NM_212452 // GO:0004930 // G-protein coupled receptor activity // not recorded ///NM_212452 // GO:0042562 // hormone binding // inferred from direct assay ///NM_212452 // GO:0046872 // metal ion binding // inferred from electronic annotation ///NM_212452 // GO:0004930 // G-protein coupled receptor acti…	ENSMUST00000078527 // Pfam // IPR000276 // G protein-coupled receptor, rhodopsin-like///ENSMUST00000078527 // Pfam // IPR001611 // Leucine-rich repeat///ENSMUST00000078527 // Pfam // IPR001611 // Leucine-rich repeat///ENSMUST00000078527 // Pfam // IPR001611 // Leucine-rich repeat///ENSMUST00000078527 // Pfam // IPR002172 // Low-density lipoprotein (LDL) receptor class A repeat///ENSMUST0000018249…	NM_212452///XM_006501629///XM_006501630///XR_375538	79644716	79737794	-	Q6R6I7///S4R2B5	29	Mm.331086
17490626	Snord32a|Rpl13a	smallnucleolarRNA,C/Dbox32A|ribosomalproteinL13A	1.57106	up	0.259047	-0.106777	0.0900934	-0.234417	-0.228811	-0.561645	chr7	ENSMUST00000152970|ENSMUST00000083285	27209///22121	BC065799	GO:0006412|GO:0006417|GO:0017148|GO:0032496|GO:0032844|GO:0048246|GO:0060425|GO:0071346|GO:1901194|GO:0005634|GO:0005730|GO:0005737|GO:0005840|GO:0005925|GO:0015934|GO:0016020|GO:0022625|GO:0030529|GO:0097452|GO:0003729|GO:0003735|GO:0044822	ENSMUST00000152970 // GO:0006412 // translation // inferred from electronic annotation ///ENSMUST00000152970 // GO:0006417 // regulation of translation // inferred from electronic annotation ///ENSMUST00000152970 // GO:0017148 // negative regulation of translation // inferred from direct assay ///ENSMUST00000152970 // GO:0017148 // negative regulation of translation // not recorded ///ENSMUST0000…	ENSMUST00000152970 // GO:0005634 // nucleus // not recorded ///ENSMUST00000152970 // GO:0005730 // nucleolus // not recorded ///ENSMUST00000152970 // GO:0005737 // cytoplasm // not recorded ///ENSMUST00000152970 // GO:0005840 // ribosome // inferred from electronic annotation ///ENSMUST00000152970 // GO:0005925 // focal adhesion // not recorded ///ENSMUST00000152970 // GO:0015934 // large ribosom…	ENSMUST00000152970 // GO:0003729 // mRNA binding // inferred from direct assay ///ENSMUST00000152970 // GO:0003735 // structural constituent of ribosome // inferred from electronic annotation ///ENSMUST00000152970 // GO:0044822 // poly(A) RNA binding // not recorded ///ENSMUST00000152970 // GO:0003735 // structural constituent of ribosome // ---///ENSMUST00000152970 // GO:0044822 // poly(A) RNA b…		NR_000002	45127382	45127464	-	P19253///Q5M9M0///Q3TDS9	25	Mm.180458
17312531	Kifc2	kinesinfamilymemberC2	1.55888	up	0.321662	0.113703	0.121209	-0.380991	-0.259498	-0.519297	chr15	ENSMUST00000004294	16581	D49545|U92949	GO:0007018|GO:0008152|GO:0005737|GO:0005856|GO:0005871|GO:0005874|GO:0030139|GO:0000166|GO:0003777|GO:0005524|GO:0008017|GO:0016887	NM_010630 // GO:0007018 // microtubule-based movement // not recorded ///NM_010630 // GO:0007018 // microtubule-based movement // ---///NM_010630 // GO:0007018 // microtubule-based movement // inferred from electronic annotation ///NM_010630 // GO:0008152 // metabolic process // inferred from electronic annotation ///XM_006520508 // GO:0007018 // microtubule-based movement // not recorded ///XM_0…	NM_010630 // GO:0005737 // cytoplasm // inferred from electronic annotation ///NM_010630 // GO:0005856 // cytoskeleton // inferred from electronic annotation ///NM_010630 // GO:0005871 // kinesin complex // not recorded ///NM_010630 // GO:0005874 // microtubule // inferred from electronic annotation ///NM_010630 // GO:0030139 // endocytic vesicle // inferred from direct assay ///NM_010630 // GO:0…	NM_010630 // GO:0000166 // nucleotide binding // inferred from electronic annotation ///NM_010630 // GO:0003777 // microtubule motor activity // not recorded ///NM_010630 // GO:0005524 // ATP binding // inferred from electronic annotation ///NM_010630 // GO:0008017 // microtubule binding // inferred from electronic annotation ///NM_010630 // GO:0016887 // ATPase activity // not recorded ///NM_010…	ENSMUST00000004294 // Pfam // IPR001752 // Kinesin motor domain	NM_010630///XM_006520508///XM_006520509///XM_006520510///XM_006520511///XR_383986///XR_383987///XR_383988	76660566	76668198	+	O08672///Q3UNC4///G3X8Q6	35	Mm.378950
17239753	Snord100	smallnucleolarRNA,C/Dbox100	1.54791	up	0.432255	0.318546	0.0513611	-0.331079	-0.309739	-0.578959	chr10	ENSMUST00000116836	100529075	AF357340						NR_037681	23785750	23785823	-		18
17411321	Gm24494	predictedgene,24494[Source:MGISymbol;Acc:MGI:5454271]	1.54066	up	0.299097	-0.110131	0.134439	-0.340093	-0.102329	-0.489107	chr3	ENSMUST00000083804									153911610	153911690	-		24
17547846	Gm27177	predictedgene27177	1.52285	up	0.290815	0.316396	0.261948	-0.365556	-0.356505	-0.34483	chr14	ENSMUST00000183339|ENSMUST00000184034|ENSMUST00000183695|ENSMUST00000183917|ENSMUST00000184816	102636146	BC086315						XR_874768///XR_878918///XR_874776	69581754	69762619	-		17
17424461	Gm1987|Ccl21a	predictedgene1987|chemokine(C-Cmotif)ligand21A(serine)	1.50182	up	0.282526	0.172686	0.151319	-0.64271	-0.485737	-0.43539	chr4	ENSMUST00000095114|ENSMUST00000178919|ENSMUST00000098123|ENSMUST00000098128|ENSMUST00000178765|ENSMUST00000177695|ENSMUST00000178081|ENSMUST00000178168|ENSMUST00000178864	100504362///18829	AF001980|AF006637|BC025974|BC028747|BC038120|BC087957|U88322	GO:0001768|GO:0001771|GO:0001954|GO:0002407|GO:0002606|GO:0006935|GO:0006954|GO:0006955|GO:0010560|GO:0010759|GO:0030838|GO:0031274|GO:0031295|GO:0031529|GO:0033630|GO:0034695|GO:0035759|GO:0043123|GO:0043552|GO:0045860|GO:0046330|GO:0048260|GO:0048469|GO:0050921|GO:0051209|GO:0051491|GO:0051897|GO:0060326|GO:0070374|GO:0090023|GO:0090630|GO:0097026|GO:2000107|GO:2000147|GO:2000529|GO:2000548|GO:…	NM_001193667 // GO:0001768 // establishment of T cell polarity // inferred from sequence or structural similarity ///NM_001193667 // GO:0001771 // immunological synapse formation // inferred from direct assay ///NM_001193667 // GO:0001954 // positive regulation of cell-matrix adhesion // inferred from sequence or structural similarity ///NM_001193667 // GO:0002407 // dendritic cell chemotaxis // …	NM_001193667 // GO:0005576 // extracellular region // inferred from electronic annotation ///NM_001193667 // GO:0005615 // extracellular space // inferred from electronic annotation ///NM_001193667 // GO:0005622 // intracellular // inferred from sequence or structural similarity ///NM_011124 // GO:0005622 // intracellular // not recorded ///NM_011124 // GO:0005576 // extracellular region // infer…	NM_001193667 // GO:0005125 // cytokine activity // inferred from electronic annotation ///NM_001193667 // GO:0008009 // chemokine activity // inferred from direct assay ///NM_001193667 // GO:0008009 // chemokine activity // inferred from electronic annotation ///NM_001193667 // GO:0031732 // CCR7 chemokine receptor binding // inferred from electronic annotation ///NM_001193667 // GO:0031732 // CC…	OTTMUST00000015039 // Pfam // IPR001811 // Chemokine interleukin-8-like domain///ENSMUST00000095114 // Pfam // IPR001811 // Chemokine interleukin-8-like domain///ENSMUST00000178919 // Pfam // IPR001811 // Chemokine interleukin-8-like domain	NM_001193667///NM_011124///NM_001193666///NM_001193668///NM_001270360///NM_011335///NM_023052///XM_001473258///XM_001473394	42772860	42773993	-	P84444	30	Mm.220853///Mm.458815
17547837	Gm27177|Gm21464	predictedgene27177|predictedgene,21464	1.47902	up	0.357101	0.329436	0.266562	-0.329014	-0.323197	-0.298075	chr14	ENSMUST00000183339|ENSMUST00000183695|ENSMUST00000183917|ENSMUST00000184034|ENSMUST00000184816	102636146///100862085	BC086315	GO:0034755|GO:0048250|GO:0055072|GO:0006810|GO:0006811|GO:0016021|GO:0005743|GO:0005739|GO:0016020|GO:0005381	ENSMUST00000183695 // GO:0034755 // iron ion transmembrane transport // inferred from mutant phenotype ///ENSMUST00000183695 // GO:0048250 // mitochondrial iron ion transport // inferred from mutant phenotype ///ENSMUST00000183695 // GO:0055072 // iron ion homeostasis // inferred from electronic annotation ///ENSMUST00000183695 // GO:0006810 // transport // inferred from electronic annotation ///…	ENSMUST00000183695 // GO:0016021 // integral component of membrane // inferred from electronic annotation ///ENSMUST00000183695 // GO:0005743 // mitochondrial inner membrane // inferred from direct assay ///ENSMUST00000183695 // GO:0005739 // mitochondrion // inferred from electronic annotation ///ENSMUST00000183695 // GO:0005743 // mitochondrial inner membrane // inferred from electronic annotat…	ENSMUST00000183695 // GO:0005381 // iron ion transmembrane transporter activity // inferred from mutant phenotype ///ENSMUST00000184816 // GO:0005381 // iron ion transmembrane transporter activity // inferred from mutant phenotype	OTTMUST00000117131 // Pfam // IPR018108 // Mitochondrial substrate/solute carrier///OTTMUST00000117149 // Pfam // IPR018108 // Mitochondrial substrate/solute carrier///OTTMUST00000117150 // Pfam // IPR018108 // Mitochondrial substrate/solute carrier	XR_874768///XR_874771///XR_874774///XR_874775///XR_874776///XR_874777///XR_874778///XR_878918	69364007	69366690	-	Q920G8///V9GXC4	18	Mm.291443
17424447	Gm21158|Gm2192	predictedgene,21158|predictedgene2192	1.47512	up	0.234264	0.288661	0.130792	-0.211511	-0.233356	-0.430043	chr4	ENSMUST00000107979|ENSMUST00000098119|ENSMUST00000108026|ENSMUST00000115912|ENSMUST00000178192|ENSMUST00000180201|ENSMUST00000107981|ENSMUST00000121728|ENSMUST00000177565	100861715///100039374	BC072647						XR_140633///XR_882352///NM_001085530///XM_001481239///XM_003688793///NM_001277167///NR_033123///XM_006538052///XM_006538093///XM_006538394///XM_006538397///XM_011250061///XM_011250070///XM_011250140///XM_011250143///XR_030504///XR_401560///XR_881209///XR_881410///XR_881411///XR_881412///XR_881413///XR_882347///XM_003689246///XR_881029///XM_006536378///XM_006536379///XR_881027	42712822	42717688	-		28
17434275	Gm21158|Gm2192	predictedgene,21158|predictedgene2192	1.47512	up	0.234264	0.288661	0.130792	-0.211511	-0.233356	-0.430043	chr4_JH584294_random	ENSMUST00000107979|ENSMUST00000098119|ENSMUST00000108026|ENSMUST00000115912|ENSMUST00000178192|ENSMUST00000180201|ENSMUST00000107981|ENSMUST00000121728|ENSMUST00000177565	100861715///100039374	BC072647						XR_140633///XR_882352///NM_001085530///XM_001481239///XM_003688793///NM_001277167///NR_033123///XM_006538052///XM_006538093///XM_006538394///XM_006538397///XM_011250061///XM_011250070///XM_011250140///XM_011250143///XR_030504///XR_401560///XR_881209///XR_881410///XR_881411///XR_881412///XR_881413///XR_882347///XM_003689246///XR_881029///XM_006536378///XM_006536379///XR_881027	60631	65497	-		28
17290949	Zscan26	zincfingerandSCANdomaincontaining26	1.46806	up	0.379291	0.0904829	0.270587	-0.116714	-0.192031	-0.283329	chr13	ENSMUST00000032820|ENSMUST00000110485	432731	BC068174	GO:0006351|GO:0006355|GO:0008150|GO:0005634|GO:0003676|GO:0003700|GO:0043565|GO:0046872|GO:0005515	NM_001013786 // GO:0006351 // transcription, DNA-templated // inferred from electronic annotation ///NM_001013786 // GO:0006355 // regulation of transcription, DNA-templated // not recorded ///NM_001013786 // GO:0006355 // regulation of transcription, DNA-templated // ---///NM_001013786 // GO:0006355 // regulation of transcription, DNA-templated // inferred from electronic annotation ///XM_006516…	NM_001013786 // GO:0005634 // nucleus // not recorded ///NM_001013786 // GO:0005634 // nucleus // ---///NM_001013786 // GO:0005634 // nucleus // inferred from electronic annotation ///XM_006516710 // GO:0005634 // nucleus // not recorded ///XM_006516710 // GO:0005634 // nucleus // ---///XM_006516710 // GO:0005634 // nucleus // inferred from electronic annotation ///XM_006516711 // GO:0005634 // n…	NM_001013786 // GO:0003676 // nucleic acid binding // inferred from electronic annotation ///NM_001013786 // GO:0003700 // transcription factor activity, sequence-specific DNA binding // not recorded ///NM_001013786 // GO:0043565 // sequence-specific DNA binding // not recorded ///NM_001013786 // GO:0046872 // metal ion binding // inferred from electronic annotation ///NM_001013786 // GO:0003700 …	ENSMUST00000110485 // Pfam // IPR003309 // SCAN domain///OTTMUST00000000990 // Pfam // IPR003309 // SCAN domain///OTTMUST00000000990 // Pfam // IPR007087 // Zinc finger, C2H2///OTTMUST00000000990 // Pfam // IPR007087 // Zinc finger, C2H2///OTTMUST00000000990 // Pfam // IPR007087 // Zinc finger, C2H2	NM_001013786///XM_006516710///XM_006516711///XM_011244318	21442175	21453730	-	Q5RJ54///F8WJ31	20	Mm.441899
17290155	Gm7120	predictedgene7120	1.45619	up	0.308459	0.48763	0.262116	-0.0788528	-0.337538	-0.28008	chr13	ENSMUST00000099147|ENSMUST00000175835|ENSMUST00000176171|ENSMUST00000177361|ENSMUST00000178948	633640	BC103784	GO:0016020|GO:0016021		NM_001039244 // GO:0016020 // membrane // inferred from electronic annotation ///NM_001039244 // GO:0016021 // integral component of membrane // inferred from electronic annotation ///NM_001177666 // GO:0016020 // membrane // inferred from electronic annotation ///NM_001177666 // GO:0016021 // integral component of membrane // inferred from electronic annotation ///ENSMUST00000099147 // GO:001602…			NM_001039244///NM_001177666	119488039	119610459	+	Q8VDR5///H3BJ86///H3BIZ4	22	Mm.46679
17511878	Pllp	plasmamembraneproteolipid	1.44786	up	0.232146	0.300304	0.160095	-0.193768	-0.0983626	-0.373832	chr8	ENSMUST00000034227	67801	BC024534	GO:0006810|GO:0006811|GO:0009611|GO:0042552|GO:0016020|GO:0016021|GO:0043218|GO:0045121|GO:0070062|GO:0005515	NM_026385 // GO:0006810 // transport // inferred from electronic annotation ///NM_026385 // GO:0006811 // ion transport // not recorded ///NM_026385 // GO:0006811 // ion transport // inferred from electronic annotation ///NM_026385 // GO:0009611 // response to wounding // inferred from electronic annotation ///NM_026385 // GO:0042552 // myelination // inferred from electronic annotation ///ENSMUS…	NM_026385 // GO:0016020 // membrane // inferred from electronic annotation ///NM_026385 // GO:0016021 // integral component of membrane // inferred from electronic annotation ///NM_026385 // GO:0043218 // compact myelin // not recorded ///NM_026385 // GO:0045121 // membrane raft // not recorded ///NM_026385 // GO:0070062 // extracellular exosome // not recorded ///NM_026385 // GO:0043218 // compa…	ENSMUST00000034227 // GO:0005515 // protein binding // inferred from electronic annotation	ENSMUST00000034227 // Pfam // IPR008253 // Marvel domain	NM_026385	94674895	94696242	-	Q9DCU2	21	Mm.279977
17490909			1.44735	up	0.282464	0.052049	0.112974	-0.241757	-0.197124	-0.420443	chr7										45635572	45638765	-		20
17504190	Adgrg1	adhesionGprotein-coupledreceptorG1	1.44407	up	0.182689	0.133628	0.149216	-0.388276	-0.239008	-0.380925	chr8	ENSMUST00000093271|ENSMUST00000179619	14766	AF166382|BC034678	GO:0001525|GO:0007155|GO:0007165|GO:0007166|GO:0007186|GO:0007266|GO:0007275|GO:0007399|GO:0007420|GO:0008285|GO:0010573|GO:0021796|GO:0021801|GO:0021819|GO:0030154|GO:0035025|GO:0045785|GO:0070528|GO:2000179|GO:2001223|GO:0005576|GO:0005622|GO:0005886|GO:0016020|GO:0016021|GO:0070062|GO:0097451|GO:0004871|GO:0004888|GO:0004930|GO:0005518|GO:0050840	NM_001198894 // GO:0001525 // angiogenesis // not recorded ///NM_001198894 // GO:0007155 // cell adhesion // inferred from electronic annotation ///NM_001198894 // GO:0007165 // signal transduction // inferred from electronic annotation ///NM_001198894 // GO:0007166 // cell surface receptor signaling pathway // inferred from electronic annotation ///NM_001198894 // GO:0007186 // G-protein coupled…	NM_001198894 // GO:0005576 // extracellular region // inferred from electronic annotation ///NM_001198894 // GO:0005622 // intracellular // not recorded ///NM_001198894 // GO:0005886 // plasma membrane // inferred from electronic annotation ///NM_001198894 // GO:0016020 // membrane // inferred from electronic annotation ///NM_001198894 // GO:0016021 // integral component of membrane // inferred f…	NM_001198894 // GO:0004871 // signal transducer activity // inferred from electronic annotation ///NM_001198894 // GO:0004888 // transmembrane signaling receptor activity // inferred from electronic annotation ///NM_001198894 // GO:0004930 // G-protein coupled receptor activity // inferred from mutant phenotype ///NM_001198894 // GO:0005518 // collagen binding // inferred from direct assay ///NM_…	ENSMUST00000093271 // Pfam // IPR000203 // GPS motif///ENSMUST00000093271 // Pfam // IPR000832 // GPCR, family 2, secretin-like///ENSMUST00000179619 // Pfam // IPR000203 // GPS motif///ENSMUST00000179619 // Pfam // IPR000832 // GPCR, family 2, secretin-like	NM_001198894///NM_018882///XM_006530680///XM_006530681///XM_006530683///XM_006530685///XM_006530686///XM_006530687///XM_006530688///XM_006530689///XM_006530690///XM_006530691///XM_006530692///XM_006530693///XM_006530694///XM_006530695///XM_006530696///XM_006530697///XR_405140	94977109	95014208	+	Q8K209	24	Mm.290834
17352862	Aqp4	aquaporin4	1.43778	up	0.149329	0.060023	0.227018	-0.433594	-0.227841	-0.296828	chr18	ENSMUST00000079081	11829	AF469168|AF469169|AY484964|AY484965|AY484966|AY728043|AY728044|AY728045|AY803942|AY803943|AY803944|BC024526|CT010362|U33012|U48397|U48398|U48399|U88623	GO:0006810|GO:0006833|GO:0007605|GO:0009992|GO:0010574|GO:0015670|GO:0030104|GO:0032691|GO:0032715|GO:0034220|GO:0051260|GO:0060354|GO:0070295|GO:0071333|GO:0071346|GO:0015793|GO:0050891|GO:0005737|GO:0005886|GO:0005887|GO:0005911|GO:0009897|GO:0009925|GO:0016020|GO:0016021|GO:0016323|GO:0030315|GO:0031253|GO:0042383|GO:0043234|GO:0005215|GO:0015250|GO:0015254|GO:0015288	NM_001308641 // GO:0006810 // transport // inferred from electronic annotation ///NM_001308641 // GO:0006833 // water transport // inferred from mutant phenotype ///NM_001308641 // GO:0006833 // water transport // not recorded ///NM_001308641 // GO:0006833 // water transport // traceable author statement ///NM_001308641 // GO:0007605 // sensory perception of sound // inferred from mutant phenotyp…	NM_001308641 // GO:0005737 // cytoplasm // inferred from direct assay ///NM_001308641 // GO:0005737 // cytoplasm // not recorded ///NM_001308641 // GO:0005886 // plasma membrane // inferred from direct assay ///NM_001308641 // GO:0005886 // plasma membrane // not recorded ///NM_001308641 // GO:0005887 // integral component of plasma membrane // not recorded ///NM_001308641 // GO:0005887 // integr…	NM_001308641 // GO:0005215 // transporter activity // inferred from electronic annotation ///NM_001308641 // GO:0015250 // water channel activity // inferred from direct assay ///NM_001308641 // GO:0015250 // water channel activity // not recorded ///NM_001308641 // GO:0015254 // glycerol channel activity // not recorded ///NM_001308641 // GO:0015288 // porin activity // not recorded ///NM_001308…	ENSMUST00000079081 // Pfam // IPR000425 // Major intrinsic protein	NM_001308641///NM_001308642///NM_001308643///NM_001308644///NM_001308645///NM_001308646///NM_001308647///NM_009700///XM_011246814	15389394	15403684	-	P55088///Q50H70///Q8BR89	25	Mm.250786
17432865	Clcn6	chloridechannel,voltage-sensitive6	1.43611	up	0.158576	0.0438525	0.153546	-0.335643	-0.260003	-0.368625	chr4	ENSMUST00000030879|ENSMUST00000105711|ENSMUST00000131232|ENSMUST00000134377|ENSMUST00000137724	26372		GO:0006810|GO:0006811|GO:0006821|GO:0009612|GO:0055085|GO:0034220|GO:1903959|GO:0005765|GO:0005768|GO:0016020|GO:0016021|GO:0010008|GO:0000166|GO:0005216|GO:0005247|GO:0005524|GO:0015297	NM_011929 // GO:0006810 // transport // inferred from electronic annotation ///NM_011929 // GO:0006811 // ion transport // inferred from electronic annotation ///NM_011929 // GO:0006821 // chloride transport // inferred from electronic annotation ///NM_011929 // GO:0009612 // response to mechanical stimulus // not recorded ///NM_011929 // GO:0055085 // transmembrane transport // inferred from ele…	NM_011929 // GO:0005765 // lysosomal membrane // not recorded ///NM_011929 // GO:0005768 // endosome // inferred from electronic annotation ///NM_011929 // GO:0016020 // membrane // inferred from electronic annotation ///NM_011929 // GO:0016021 // integral component of membrane // inferred from electronic annotation ///NM_011929 // GO:0005765 // lysosomal membrane // inferred from electronic anno…	NM_011929 // GO:0000166 // nucleotide binding // inferred from electronic annotation ///NM_011929 // GO:0005216 // ion channel activity // inferred from electronic annotation ///NM_011929 // GO:0005247 // voltage-gated chloride channel activity // inferred from electronic annotation ///NM_011929 // GO:0005524 // ATP binding // inferred from electronic annotation ///NM_011929 // GO:0015297 // anti…	ENSMUST00000030879 // Pfam // IPR000644 // CBS domain///ENSMUST00000030879 // Pfam // IPR001807 // Chloride channel, voltage gated///ENSMUST00000105711 // Pfam // IPR001807 // Chloride channel, voltage gated///ENSMUST00000137724 // Pfam // IPR000644 // CBS domain///ENSMUST00000137724 // Pfam // IPR001807 // Chloride channel, voltage gated///OTTMUST00000023694 // Pfam // IPR000644 // CBS domain///…	NM_011929///XM_006535952///XM_006538876///XM_011251151///XR_390751	148004259	148038821	-	Q3UM91///Q8BR31///Q5DU51///O35454///E9Q741///D6RHT0///A2A7F6	19	Mm.89987
17514828	Taf1d	TATAboxbindingprotein(Tbp)-associatedfactor,RNApolymeraseI,D	1.43599	up	0.310034	-0.0471452	0.0604427	0.0299633	-0.470289	-0.461606	chr9	ENSMUST00000083292|ENSMUST00000198150	75316	BC110660	GO:0006351|GO:0006355|GO:0008150|GO:0005634|GO:0005654|GO:0005668|GO:0005815|GO:0003677|GO:0003674	BC110660 // GO:0006351 // transcription, DNA-templated // inferred from electronic annotation ///BC110660 // GO:0006355 // regulation of transcription, DNA-templated // inferred from electronic annotation ///BC110660 // GO:0008150 // biological_process // no biological data available	BC110660 // GO:0005634 // nucleus // inferred from electronic annotation ///BC110660 // GO:0005654 // nucleoplasm // not recorded ///BC110660 // GO:0005668 // RNA polymerase transcription factor SL1 complex // inferred from electronic annotation ///BC110660 // GO:0005815 // microtubule organizing center // not recorded ///BC110660 // GO:0005654 // nucleoplasm // ---///BC110660 // GO:0005654 // nu…	BC110660 // GO:0003677 // DNA binding // inferred from electronic annotation ///BC110660 // GO:0003674 // molecular_function // no biological data available			15314845	15314981	+	Q9D4V4///Q8K176	8
17483383	Snora30	smallnucleolarRNA,H/ACAbox30	1.42264	up	-0.0708985	0.291175	0.0472168	0.216364	-0.162789	-0.461353	chr7	ENSMUST00000083325	100217442							NR_034045	127527874	127528003	+		10
17476866	Tshz3	teashirtzincfingerfamilymember3	1.41807	up	-0.27322	0.128926	0.032997	-0.0445525	0.0802665	-0.470937	chr7	ENSMUST00000021641	243931	AK220396|AY063491|BC150674	GO:0001657|GO:0001701|GO:0002087|GO:0006351|GO:0006355|GO:0007275|GO:0010468|GO:0030324|GO:0045892|GO:0048745|GO:0050881|GO:0050975|GO:0051152|GO:0060993|GO:0072105|GO:0072193|GO:0072195|GO:0001656|GO:0005634|GO:0005654|GO:0005739|GO:0030426|GO:0042995|GO:0003677|GO:0003682|GO:0005515|GO:0046872	NM_172298 // GO:0001657 // ureteric bud development // inferred from mutant phenotype ///NM_172298 // GO:0001701 // in utero embryonic development // inferred from mutant phenotype ///NM_172298 // GO:0002087 // regulation of respiratory gaseous exchange by neurological system process // inferred from mutant phenotype ///NM_172298 // GO:0006351 // transcription, DNA-templated // inferred from elec…	NM_172298 // GO:0005634 // nucleus // not recorded ///NM_172298 // GO:0005654 // nucleoplasm // not recorded ///NM_172298 // GO:0005739 // mitochondrion // inferred from direct assay ///NM_172298 // GO:0030426 // growth cone // not recorded ///NM_172298 // GO:0042995 // cell projection // inferred from electronic annotation ///NM_172298 // GO:0005634 // nucleus // inferred from electronic annotat…	NM_172298 // GO:0003677 // DNA binding // inferred from electronic annotation ///NM_172298 // GO:0003682 // chromatin binding // not recorded ///NM_172298 // GO:0005515 // protein binding // inferred from physical interaction ///NM_172298 // GO:0046872 // metal ion binding // inferred from electronic annotation ///NM_172298 // GO:0003682 // chromatin binding // inferred from electronic annotation…		NM_172298///XM_006539961///XM_006539962///XM_006539963///XM_006539964///XM_006539965///XM_006539966	36698118	36773457	+	Q8CGV9///Q8BI40///Q8BI94///B2RWR9///Q8BY61	22	Mm.44141
17315743	Osmr	oncostatinMreceptor	1.41631	up	0.206454	0.140834	0.140055	-0.149804	-0.201729	-0.36208	chr15	ENSMUST00000022746|ENSMUST00000175862|ENSMUST00000176554|ENSMUST00000176826|ENSMUST00000177263|ENSMUST00000177478	18414	AB015978|AF058805|BC137703	GO:0007166|GO:0008284|GO:0034097|GO:0038165|GO:0005887|GO:0005900|GO:0009897|GO:0016020|GO:0016021|GO:0016324|GO:0004896|GO:0004924|GO:0019838|GO:0019955	NM_001310469 // GO:0007166 // cell surface receptor signaling pathway // traceable author statement ///NM_001310469 // GO:0008284 // positive regulation of cell proliferation // not recorded ///NM_001310469 // GO:0034097 // response to cytokine // not recorded ///NM_001310469 // GO:0038165 // oncostatin-M-mediated signaling pathway // not recorded ///NM_001310469 // GO:0008284 // positive regulat…	NM_001310469 // GO:0005887 // integral component of plasma membrane // traceable author statement ///NM_001310469 // GO:0005900 // oncostatin-M receptor complex // not recorded ///NM_001310469 // GO:0009897 // external side of plasma membrane // inferred from direct assay ///NM_001310469 // GO:0016020 // membrane // inferred from electronic annotation ///NM_001310469 // GO:0016021 // integral com…	NM_001310469 // GO:0004896 // cytokine receptor activity // inferred from electronic annotation ///NM_001310469 // GO:0004924 // oncostatin-M receptor activity // inferred from direct assay ///NM_001310469 // GO:0004924 // oncostatin-M receptor activity // not recorded ///NM_001310469 // GO:0019838 // growth factor binding // not recorded ///NM_001310469 // GO:0019955 // cytokine binding // infer…	ENSMUST00000022746 // Pfam // IPR003961 // Fibronectin type III///ENSMUST00000022746 // Pfam // IPR003961 // Fibronectin type III///ENSMUST00000176826 // Pfam // IPR003961 // Fibronectin type III///ENSMUST00000176826 // Pfam // IPR003961 // Fibronectin type III///OTTMUST00000104138 // Pfam // IPR003961 // Fibronectin type III///OTTMUST00000104138 // Pfam // IPR003961 // Fibronectin type III///OTT…	NM_001310469///NM_011019///XM_006519973///XM_006519976///XM_006519977	6813577	6874313	-	O70458///Q3TRK8///B9EHD2///G3X8V6	31	Mm.10760
17501800	Hapln4	hyaluronanandproteoglycanlinkprotein4	1.40714	up	0.404396	0.321788	0.0597392	-0.35143	-0.292082	-0.433026	chr8	ENSMUST00000007738	330790	AB107882|AY262758|AY269789|BC125339|BC125341	GO:0001501|GO:0007155|GO:0007417|GO:0008150|GO:0005576|GO:0005578|GO:0005575|GO:0005540	NM_177900 // GO:0001501 // skeletal system development // not recorded ///NM_177900 // GO:0007155 // cell adhesion // not recorded ///NM_177900 // GO:0007417 // central nervous system development // not recorded ///NM_177900 // GO:0001501 // skeletal system development // ---///NM_177900 // GO:0007155 // cell adhesion // ---///NM_177900 // GO:0007155 // cell adhesion // inferred from electronic a…	NM_177900 // GO:0005576 // extracellular region // inferred from electronic annotation ///NM_177900 // GO:0005578 // proteinaceous extracellular matrix // not recorded ///NM_177900 // GO:0005578 // proteinaceous extracellular matrix // ---///NM_177900 // GO:0005578 // proteinaceous extracellular matrix // inferred from electronic annotation ///XM_011242306 // GO:0005576 // extracellular region //…	NM_177900 // GO:0005540 // hyaluronic acid binding // not recorded ///NM_177900 // GO:0005540 // hyaluronic acid binding // ---///NM_177900 // GO:0005540 // hyaluronic acid binding // inferred from electronic annotation ///XM_011242306 // GO:0005540 // hyaluronic acid binding // not recorded ///XM_011242306 // GO:0005540 // hyaluronic acid binding // ---///XM_011242306 // GO:0005540 // hyaluronic…	ENSMUST00000007738 // Pfam // IPR000538 // Link domain///ENSMUST00000007738 // Pfam // IPR000538 // Link domain///ENSMUST00000007738 // Pfam // IPR013106 // Immunoglobulin V-set domain	NM_177900///XM_011242306	70083529	70090862	+	Q80WM4	21	Mm.152048
17510428	Fcho1	FCHdomainonly1	1.40146	up	0.27642	0.230942	0.19867	-0.274598	-0.130024	-0.288265	chr8	ENSMUST00000093444|ENSMUST00000123425|ENSMUST00000125092|ENSMUST00000126455|ENSMUST00000127005|ENSMUST00000136640|ENSMUST00000141323|ENSMUST00000143699|ENSMUST00000146100|ENSMUST00000149363|ENSMUST00000152742|ENSMUST00000153800	74015	AK172927|BC032207|BC115416	GO:0006897|GO:0048268|GO:0072583|GO:0005886|GO:0005905|GO:0016020|GO:0035612	NM_028715 // GO:0006897 // endocytosis // inferred from electronic annotation ///NM_028715 // GO:0048268 // clathrin coat assembly // not recorded ///NM_028715 // GO:0072583 // clathrin-mediated endocytosis // not recorded ///NM_028715 // GO:0048268 // clathrin coat assembly // ---///NM_028715 // GO:0048268 // clathrin coat assembly // inferred from sequence or structural similarity ///NM_028715 …	NM_028715 // GO:0005886 // plasma membrane // not recorded ///NM_028715 // GO:0005905 // coated pit // not recorded ///NM_028715 // GO:0016020 // membrane // inferred from electronic annotation ///NM_028715 // GO:0005886 // plasma membrane // ---///NM_028715 // GO:0005886 // plasma membrane // inferred from sequence or structural similarity ///NM_028715 // GO:0005905 // coated pit // inferred fro…	NM_028715 // GO:0035612 // AP-2 adaptor complex binding // not recorded ///NM_028715 // GO:0035612 // AP-2 adaptor complex binding // ---///NR_028267 // GO:0035612 // AP-2 adaptor complex binding // not recorded ///NR_028267 // GO:0035612 // AP-2 adaptor complex binding // ---///NR_131256 // GO:0035612 // AP-2 adaptor complex binding // not recorded ///NR_131256 // GO:0035612 // AP-2 adaptor comp…	ENSMUST00000093444 // Pfam // IPR001060 // FCH domain///ENSMUST00000093444 // Pfam // IPR018808 // Muniscin C-terminal///ENSMUST00000125092 // Pfam // IPR001060 // FCH domain///ENSMUST00000136640 // Pfam // IPR001060 // FCH domain///ENSMUST00000146100 // Pfam // IPR001060 // FCH domain///ENSMUST00000146100 // Pfam // IPR018808 // Muniscin C-terminal///ENSMUST00000153800 // Pfam // IPR001060 // FC…	NM_028715///NR_028267///NR_131256///XM_006509765///XM_006509766///XM_006509767///XM_006509769///XM_006509770///XM_011242331///XR_870464///XR_870465	71708387	71725716	-	Q8K285///Q6A091///F6VQ30///D3YYE9///D6RCG0///D3Z6N2	21	Mm.22025
17394297	Pltp	phospholipidtransferprotein	1.40048	up	0.32615	0.0894353	0.211842	-0.157937	-0.120946	-0.274084	chr2	ENSMUST00000059954|ENSMUST00000109316|ENSMUST00000109317|ENSMUST00000128110|ENSMUST00000142603|ENSMUST00000148912|ENSMUST00000156255	18830	BC003782|CT010317|U28960|U37226	GO:0006629|GO:0006810|GO:0006869|GO:0010189|GO:0010875|GO:0030317|GO:0034375|GO:0005576|GO:0005615|GO:0008289	NM_011125 // GO:0006629 // lipid metabolic process // inferred from electronic annotation ///NM_011125 // GO:0006810 // transport // inferred from electronic annotation ///NM_011125 // GO:0006869 // lipid transport // inferred from electronic annotation ///NM_011125 // GO:0010189 // vitamin E biosynthetic process // inferred from mutant phenotype ///NM_011125 // GO:0010875 // positive regulation …	NM_011125 // GO:0005576 // extracellular region // inferred from electronic annotation ///NM_011125 // GO:0005615 // extracellular space // not recorded ///NM_011125 // GO:0005615 // extracellular space // inferred from electronic annotation ///NM_011125 // GO:0005615 // extracellular space // ---///XM_006498952 // GO:0005576 // extracellular region // inferred from electronic annotation ///XM_00…	NM_011125 // GO:0008289 // lipid binding // inferred from electronic annotation ///XM_006498952 // GO:0008289 // lipid binding // inferred from electronic annotation ///ENSMUST00000059954 // GO:0008289 // lipid binding // inferred from electronic annotation ///ENSMUST00000109316 // GO:0008289 // lipid binding // inferred from electronic annotation ///ENSMUST00000109317 // GO:0008289 // lipid bind…	ENSMUST00000059954 // Pfam // IPR001124 // Lipid-binding serum glycoprotein, C-terminal///ENSMUST00000059954 // Pfam // IPR017942 // Lipid-binding serum glycoprotein, N-terminal///ENSMUST00000109316 // Pfam // IPR001124 // Lipid-binding serum glycoprotein, C-terminal///ENSMUST00000109316 // Pfam // IPR017942 // Lipid-binding serum glycoprotein, N-terminal///ENSMUST00000109317 // Pfam // IPR001124…	NM_011125///XM_006498952	164839518	164857711	-	P55065///Q3UFS5///Q4FJT5///Q3UE59///A2A5K2///A2A5K3///A2A5K4	30	Mm.6105
17458315	Lrrc61	leucinerichrepeatcontaining61	1.39884	up	0.11903	0.0996461	0.0607841	-0.258682	-0.270262	-0.42345	chr6	ENSMUST00000101436|ENSMUST00000114545|ENSMUST00000153222|ENSMUST00000203627|ENSMUST00000204071|ENSMUST00000146245	243371	BC027309	GO:0008150|GO:0005575|GO:0003674	NM_001110160 // GO:0008150 // biological_process // no biological data available ///NM_177736 // GO:0008150 // biological_process // no biological data available ///XM_006506072 // GO:0008150 // biological_process // no biological data available ///XM_006506073 // GO:0008150 // biological_process // no biological data available ///XM_006506074 // GO:0008150 // biological_process // no biological …	NM_001110160 // GO:0005575 // cellular_component // no biological data available ///NM_177736 // GO:0005575 // cellular_component // no biological data available ///XM_006506072 // GO:0005575 // cellular_component // no biological data available ///XM_006506073 // GO:0005575 // cellular_component // no biological data available ///XM_006506074 // GO:0005575 // cellular_component // no biological …	NM_001110160 // GO:0003674 // molecular_function // no biological data available ///NM_177736 // GO:0003674 // molecular_function // no biological data available ///XM_006506072 // GO:0003674 // molecular_function // no biological data available ///XM_006506073 // GO:0003674 // molecular_function // no biological data available ///XM_006506074 // GO:0003674 // molecular_function // no biological …	ENSMUST00000101436 // Pfam // IPR025875 // Leucine rich repeat 4///ENSMUST00000114545 // Pfam // IPR025875 // Leucine rich repeat 4///ENSMUST00000203627 // Pfam // IPR025875 // Leucine rich repeat 4///OTTMUST00000059507 // Pfam // IPR001611 // Leucine-rich repeat///OTTMUST00000059509 // Pfam // IPR001611 // Leucine-rich repeat///OTTMUST00000140893 // Pfam // IPR001611 // Leucine-rich repeat///OTT…	NM_001110160///NM_177736///XM_006506072///XM_006506073///XM_006506074///XM_006506075///XM_006506076	48554796	48570722	+	Q8R2R5///D3Z0E0	21	Mm.290764
17215240	Efhd1	EFhanddomaincontaining1	1.39815	up	0.163269	0.0143781	0.153393	-0.299805	-0.352437	-0.330122	chr1	ENSMUST00000027472|ENSMUST00000118687|ENSMUST00000150831	98363	BC019531|BC085088	GO:0031175|GO:0005739|GO:0005743|GO:0070062|GO:0005509|GO:0046872	NM_028889 // GO:0031175 // neuron projection development // inferred from mutant phenotype ///XR_387203 // GO:0031175 // neuron projection development // inferred from mutant phenotype ///ENSMUST00000027472 // GO:0031175 // neuron projection development // inferred from mutant phenotype ///ENSMUST00000118687 // GO:0031175 // neuron projection development // inferred from mutant phenotype ///ENSMU…	NM_028889 // GO:0005739 // mitochondrion // inferred from direct assay ///NM_028889 // GO:0005743 // mitochondrial inner membrane // inferred from direct assay ///NM_028889 // GO:0070062 // extracellular exosome // not recorded ///NM_028889 // GO:0070062 // extracellular exosome // inferred from electronic annotation ///NM_028889 // GO:0070062 // extracellular exosome // ---///XR_387203 // GO:000…	NM_028889 // GO:0005509 // calcium ion binding // inferred from electronic annotation ///NM_028889 // GO:0046872 // metal ion binding // inferred from electronic annotation ///XR_387203 // GO:0005509 // calcium ion binding // inferred from electronic annotation ///XR_387203 // GO:0046872 // metal ion binding // inferred from electronic annotation ///ENSMUST00000027472 // GO:0005509 // calcium ion…	ENSMUST00000027472 // Pfam // IPR011992 // EF-hand domain pair///ENSMUST00000118687 // Pfam // IPR011992 // EF-hand domain pair	NM_028889///XR_387203	87264363	87310839	+	Q9D4J1	21	Mm.247951
17241130	Slc29a3	solutecarrierfamily29(nucleosidetransporters),member3	1.39794	up	0.155169	0.143997	0.131067	-0.195546	-0.133727	-0.352239	chr10	ENSMUST00000117513|ENSMUST00000119595|ENSMUST00000127386|ENSMUST00000144989|ENSMUST00000150845	71279	AF326986|BC137864	GO:0006810|GO:0015858|GO:1901642|GO:0005764|GO:0005765|GO:0005768|GO:0016020|GO:0016021|GO:0031902|GO:0005337	NM_023596 // GO:0006810 // transport // inferred from electronic annotation ///NM_023596 // GO:0015858 // nucleoside transport // not recorded ///NM_023596 // GO:1901642 // nucleoside transmembrane transport // not recorded ///NM_023596 // GO:0015858 // nucleoside transport // inferred from electronic annotation ///NM_023596 // GO:1901642 // nucleoside transmembrane transport // inferred from ele…	NM_023596 // GO:0005764 // lysosome // inferred from electronic annotation ///NM_023596 // GO:0005765 // lysosomal membrane // not recorded ///NM_023596 // GO:0005768 // endosome // inferred from electronic annotation ///NM_023596 // GO:0016020 // membrane // inferred from electronic annotation ///NM_023596 // GO:0016021 // integral component of membrane // inferred from electronic annotation ///…	NM_023596 // GO:0005337 // nucleoside transmembrane transporter activity // not recorded ///NM_023596 // GO:0005337 // nucleoside transmembrane transporter activity // inferred from electronic annotation ///XM_006514118 // GO:0005337 // nucleoside transmembrane transporter activity // not recorded ///XM_006514118 // GO:0005337 // nucleoside transmembrane transporter activity // inferred from elec…	ENSMUST00000117513 // Pfam // IPR002259 // Equilibrative nucleoside transporter///OTTMUST00000074413 // Pfam // IPR002259 // Equilibrative nucleoside transporter	NM_023596///XM_006514118///XM_006514119///XM_006514120	60712072	60752794	-	Q99P65///D3YWS9///D6RI95	19	Mm.284462
17245772	Dtx3	deltex3homolog(Drosophila)	1.39182	up	0.509575	0.13398	0.221609	-0.163537	-0.126183	-0.255359	chr10	ENSMUST00000038217|ENSMUST00000116229|ENSMUST00000125254|ENSMUST00000130855|ENSMUST00000137151|ENSMUST00000144322	80904	AB015425|BC099687|BC138304|BC157899	GO:0007219|GO:0016567|GO:0005737|GO:0005575|GO:0005515|GO:0008270|GO:0008766|GO:0016874|GO:0018169|GO:0043773|GO:0043774|GO:0046872|GO:0070735|GO:0070736|GO:0070737|GO:0070738|GO:0070739|GO:0070740	NM_030714 // GO:0007219 // Notch signaling pathway // inferred from direct assay ///NM_030714 // GO:0007219 // Notch signaling pathway // traceable author statement ///NM_030714 // GO:0007219 // Notch signaling pathway // inferred from electronic annotation ///NM_030714 // GO:0016567 // protein ubiquitination // inferred from electronic annotation ///XM_006514334 // GO:0007219 // Notch signaling …	NM_030714 // GO:0005737 // cytoplasm // inferred from electronic annotation ///NM_030714 // GO:0005575 // cellular_component // no biological data available ///XM_006514334 // GO:0005737 // cytoplasm // inferred from electronic annotation ///XM_006514334 // GO:0005575 // cellular_component // no biological data available ///XM_006514335 // GO:0005737 // cytoplasm // inferred from electronic annot…	NM_030714 // GO:0005515 // protein binding // inferred from physical interaction ///NM_030714 // GO:0008270 // zinc ion binding // inferred from electronic annotation ///NM_030714 // GO:0008766 // UDP-N-acetylmuramoylalanyl-D-glutamyl-2,6-diaminopimelate-D-alanyl-D-alanine ligase activity // inferred from electronic annotation ///NM_030714 // GO:0016874 // ligase activity // inferred from electro…	ENSMUST00000038217 // Pfam // IPR001841 // Zinc finger, RING-type///ENSMUST00000116229 // Pfam // IPR001841 // Zinc finger, RING-type///ENSMUST00000130855 // Pfam // IPR001841 // Zinc finger, RING-type///OTTMUST00000084106 // Pfam // IPR018957 // Zinc finger, C3HC4 RING-type///OTTMUST00000084108 // Pfam // IPR018957 // Zinc finger, C3HC4 RING-type///OTTMUST00000084109 // Pfam // IPR018957 // Zinc…	NM_030714///XM_006514334///XM_006514335///XM_006514336///XM_006514337///XM_006514339///XM_011243605	127190378	127195728	-	Q80V91///Q3UFK3///E9Q3J1///D3YV13///D3YUA4///D3Z4X6	27	Mm.271724
17222070	Mir5103	microRNA5103	1.39032	up	0.413119	0.23806	0.0767736	-0.292794	-0.216877	-0.398641	chr1	ENSMUST00000175111|ENSMUST00000192173	100628580							NR_039562	34433121	34433199	-		10
17439511	Prdm8	PRdomaincontaining8	1.38947	up	0.119612	0.0865631	0.211604	-0.454987	-0.325544	-0.262926	chr5	ENSMUST00000112959	77630	BC141020	GO:0006351|GO:0006355|GO:0016571|GO:0021540|GO:0021952|GO:0021957|GO:0022008|GO:0032259|GO:0045892|GO:0051567|GO:0005634|GO:0035097|GO:0000179|GO:0003677|GO:0003682|GO:0003714|GO:0003880|GO:0004809|GO:0005515|GO:0008168|GO:0008169|GO:0008170|GO:0008171|GO:0008172|GO:0008173|GO:0008174|GO:0008175|GO:0008276|GO:0008425|GO:0008649|GO:0008650|GO:0008988|GO:0009008|GO:0009019|GO:0009383|GO:0016205|GO:…	NM_029947 // GO:0006351 // transcription, DNA-templated // inferred from electronic annotation ///NM_029947 // GO:0006355 // regulation of transcription, DNA-templated // inferred from electronic annotation ///NM_029947 // GO:0016571 // histone methylation // inferred from direct assay ///NM_029947 // GO:0021540 // corpus callosum morphogenesis // inferred from mutant phenotype ///NM_029947 // GO…	NM_029947 // GO:0005634 // nucleus // inferred from direct assay ///NM_029947 // GO:0035097 // histone methyltransferase complex // inferred by curator ///NM_029947 // GO:0005634 // nucleus // inferred from electronic annotation ///XM_006535284 // GO:0005634 // nucleus // inferred from direct assay ///XM_006535284 // GO:0035097 // histone methyltransferase complex // inferred by curator ///XM_006…	NM_029947 // GO:0000179 // rRNA (adenine-N6,N6-)-dimethyltransferase activity // inferred from electronic annotation ///NM_029947 // GO:0003677 // DNA binding // inferred from electronic annotation ///NM_029947 // GO:0003682 // chromatin binding // inferred from direct assay ///NM_029947 // GO:0003714 // transcription corepressor activity // inferred from mutant phenotype ///NM_029947 // GO:00038…	ENSMUST00000112959 // Pfam // IPR007087 // Zinc finger, C2H2///ENSMUST00000112959 // Pfam // IPR007087 // Zinc finger, C2H2	NM_029947///XM_006535284///XM_006535285///XM_011249594	98180869	98187448	+	Q8BZ97///B2RU90	20	Mm.332511
17420874	Padi2	peptidylargininedeiminase,typeII	1.38786	up	0.189233	0.214958	0.156169	-0.217159	-0.142824	-0.316692	chr4	ENSMUST00000030765|ENSMUST00000130958|ENSMUST00000148160	18600	BC040350|BC049947|D16580	GO:0010848|GO:0018101|GO:0030520|GO:0036413|GO:0048096|GO:0070100|GO:1901624|GO:0021762|GO:0005737|GO:0035327|GO:0070062|GO:0004668|GO:0005509|GO:0016787|GO:0030331	NM_008812 // GO:0010848 // regulation of chromatin disassembly // not recorded ///NM_008812 // GO:0018101 // protein citrullination // not recorded ///NM_008812 // GO:0030520 // intracellular estrogen receptor signaling pathway // not recorded ///NM_008812 // GO:0036413 // histone H3-R26 citrullination // not recorded ///NM_008812 // GO:0048096 // chromatin-mediated maintenance of transcription /…	NM_008812 // GO:0005737 // cytoplasm // not recorded ///NM_008812 // GO:0035327 // transcriptionally active chromatin // not recorded ///NM_008812 // GO:0070062 // extracellular exosome // not recorded ///NM_008812 // GO:0005737 // cytoplasm // inferred from electronic annotation ///NM_008812 // GO:0005737 // cytoplasm // ---///NM_008812 // GO:0035327 // transcriptionally active chromatin // infe…	NM_008812 // GO:0004668 // protein-arginine deiminase activity // not recorded ///NM_008812 // GO:0005509 // calcium ion binding // inferred from electronic annotation ///NM_008812 // GO:0016787 // hydrolase activity // inferred from electronic annotation ///NM_008812 // GO:0030331 // estrogen receptor binding // not recorded ///NM_008812 // GO:0004668 // protein-arginine deiminase activity // in…	ENSMUST00000030765 // Pfam // IPR013530 // Protein-arginine deiminase, C-terminal///ENSMUST00000030765 // Pfam // IPR013732 // Protein-arginine deiminase (PAD) N-terminal///ENSMUST00000030765 // Pfam // IPR013733 // Protein-arginine deiminase (PAD), central domain///OTTMUST00000023446 // Pfam // IPR013530 // Protein-arginine deiminase, C-terminal///OTTMUST00000023446 // Pfam // IPR013732 // Prote…	NM_008812///XM_006534676///XM_006538632	140906344	140952586	+	Q08642///Q3TBF1///A3KME9	29	Mm.2296
17329163	Camk2n2	calcium/calmodulin-dependentproteinkinaseIIinhibitor2	1.37861	up	0.279835	-0.0223025	0.0503718	-0.113213	-0.202138	-0.412842	chr16	ENSMUST00000052939	73047	BC147550|BC147736|BC147745|BC157896	GO:1904030|GO:0016310|GO:0005634|GO:0005737|GO:0005813|GO:0005829|GO:0004860|GO:0008427|GO:0019901|GO:0016301	NM_028420 // GO:1904030 // negative regulation of cyclin-dependent protein kinase activity // not recorded ///NM_028420 // GO:1904030 // negative regulation of cyclin-dependent protein kinase activity // inferred from direct assay ///NM_028420 // GO:1904030 // negative regulation of cyclin-dependent protein kinase activity // inferred from electronic annotation ///NM_028420 // GO:0016310 // phosp…	NM_028420 // GO:0005634 // nucleus // not recorded ///NM_028420 // GO:0005737 // cytoplasm // inferred from electronic annotation ///NM_028420 // GO:0005813 // centrosome // not recorded ///NM_028420 // GO:0005634 // nucleus // inferred from electronic annotation ///NM_028420 // GO:0005634 // nucleus // ---///NM_028420 // GO:0005813 // centrosome // inferred from electronic annotation ///NM_02842…	NM_028420 // GO:0004860 // protein kinase inhibitor activity // inferred from electronic annotation ///NM_028420 // GO:0008427 // calcium-dependent protein kinase inhibitor activity // inferred from direct assay ///NM_028420 // GO:0008427 // calcium-dependent protein kinase inhibitor activity // not recorded ///NM_028420 // GO:0019901 // protein kinase binding // not recorded ///NM_028420 // GO:0…	ENSMUST00000052939 // Pfam // IPR026779 // Calcium/calmodulin-dependent protein kinase II inhibitor	NM_028420	20619215	20621287	-	Q78WH7///B2RXL5	20	Mm.425977
17361463	Rab1b	RAB1B,memberRASoncogenefamily	1.37751	up	0.302284	0.12472	0.106536	-0.436457	-0.26507	-0.355527	chr19	ENSMUST00000025804	76308	AB232584|BC016408	GO:0006810|GO:0006886|GO:0006888|GO:0006914|GO:0007264|GO:0015031|GO:0032482|GO:1903020|GO:2000785|GO:0019068|GO:0000139|GO:0005737|GO:0005739|GO:0005789|GO:0005793|GO:0005794|GO:0016020|GO:0034045|GO:0070062|GO:0000166|GO:0003924|GO:0005525|GO:0005515	NM_029576 // GO:0006810 // transport // inferred from electronic annotation ///NM_029576 // GO:0006886 // intracellular protein transport // not recorded ///NM_029576 // GO:0006888 // ER to Golgi vesicle-mediated transport // not recorded ///NM_029576 // GO:0006914 // autophagy // inferred from electronic annotation ///NM_029576 // GO:0007264 // small GTPase mediated signal transduction // inferr…	NM_029576 // GO:0000139 // Golgi membrane // not recorded ///NM_029576 // GO:0005737 // cytoplasm // inferred from electronic annotation ///NM_029576 // GO:0005739 // mitochondrion // inferred from direct assay ///NM_029576 // GO:0005789 // endoplasmic reticulum membrane // not recorded ///NM_029576 // GO:0005793 // endoplasmic reticulum-Golgi intermediate compartment // inferred from direct assa…	NM_029576 // GO:0000166 // nucleotide binding // inferred from electronic annotation ///NM_029576 // GO:0003924 // GTPase activity // not recorded ///NM_029576 // GO:0005525 // GTP binding // not recorded ///NM_029576 // GO:0003924 // GTPase activity // ---///NM_029576 // GO:0005525 // GTP binding // inferred from electronic annotation ///NM_029576 // GO:0005525 // GTP binding // ---///NM_029576 …	ENSMUST00000025804 // Pfam // IPR001806 // Small GTPase superfamily	NM_029576	5099207	5107019	-	Q9D1G1///Q0PD66///Q3V3C2	17	Mm.182563
17339772	Rasgrp3	RAS,guanylreleasingprotein3	1.37733	up	0.100306	0.0918816	0.0715085	0.0330489	-0.236632	-0.390371	chr17	ENSMUST00000095204|ENSMUST00000164192	240168	AB154824|BC066069|BC066127	GO:0007265|GO:0043087|GO:0043547|GO:0007264|GO:0035556|GO:0005737|GO:0032045|GO:0048471|GO:0005829|GO:0005886|GO:0005088|GO:0005096|GO:0017016|GO:0019900|GO:0005085|GO:0005509|GO:0046872|GO:0005515	NM_001166493 // GO:0007265 // Ras protein signal transduction // inferred from direct assay ///NM_001166493 // GO:0043087 // regulation of GTPase activity // inferred from direct assay ///NM_001166493 // GO:0043547 // positive regulation of GTPase activity // not recorded ///NM_001166493 // GO:0007264 // small GTPase mediated signal transduction // inferred from electronic annotation ///NM_001166…	NM_001166493 // GO:0005737 // cytoplasm // inferred from direct assay ///NM_001166493 // GO:0032045 // guanyl-nucleotide exchange factor complex // inferred from direct assay ///NM_001166493 // GO:0048471 // perinuclear region of cytoplasm // inferred from direct assay ///NM_001166493 // GO:0005829 // cytosol // traceable author statement ///NM_001166493 // GO:0005886 // plasma membrane // tracea…	NM_001166493 // GO:0005088 // Ras guanyl-nucleotide exchange factor activity // inferred from direct assay ///NM_001166493 // GO:0005096 // GTPase activator activity // not recorded ///NM_001166493 // GO:0017016 // Ras GTPase binding // inferred from direct assay ///NM_001166493 // GO:0017016 // Ras GTPase binding // inferred from physical interaction ///NM_001166493 // GO:0019900 // kinase bindi…	ENSMUST00000095204 // Pfam // IPR000651 // Ras-like guanine nucleotide exchange factor, N-terminal///ENSMUST00000095204 // Pfam // IPR001895 // Ras guanine-nucleotide exchange factors catalytic domain///ENSMUST00000095204 // Pfam // IPR002048 // EF-hand domain///ENSMUST00000095204 // Pfam // IPR002048 // EF-hand domain///ENSMUST00000095204 // Pfam // IPR002219 // Protein kinase C-like, phorbol es…	NM_001166493///NM_207246///XM_006524271///XM_006524272///XM_006524273	75435905	75529054	+	Q6NZH9///Q69ZX7///Q2PHE9	33	Mm.329203
17212087	Npas2	neuronalPASdomainprotein2	1.37353	up	0.15123	0.0312653	0.128707	-0.067461	-0.104708	-0.329185	chr1	ENSMUST00000056815|ENSMUST00000172825|ENSMUST00000173050	18143	BC109166|U77969	GO:0006351|GO:0006355|GO:0006974|GO:0032922|GO:0042745|GO:0042752|GO:0045475|GO:0045739|GO:0045893|GO:0045944|GO:0048511|GO:0051775|GO:0060548|GO:2001020|GO:0007623|GO:0005634|GO:0005667|GO:0005737|GO:0005654|GO:0005829|GO:0003677|GO:0003700|GO:0005515|GO:0046872|GO:0046983|GO:0051879|GO:0001047	NM_008719 // GO:0006351 // transcription, DNA-templated // inferred from electronic annotation ///NM_008719 // GO:0006355 // regulation of transcription, DNA-templated // inferred from electronic annotation ///NM_008719 // GO:0006974 // cellular response to DNA damage stimulus // inferred from electronic annotation ///NM_008719 // GO:0032922 // circadian regulation of gene expression // inferred …	NM_008719 // GO:0005634 // nucleus // not recorded ///NM_008719 // GO:0005667 // transcription factor complex // not recorded ///NM_008719 // GO:0005737 // cytoplasm // inferred from electronic annotation ///NM_008719 // GO:0005634 // nucleus // inferred from electronic annotation ///NM_008719 // GO:0005634 // nucleus // ---///NM_008719 // GO:0005634 // nucleus // inferred from sequence or struct…	NM_008719 // GO:0003677 // DNA binding // inferred from direct assay ///NM_008719 // GO:0003677 // DNA binding // not recorded ///NM_008719 // GO:0003700 // transcription factor activity, sequence-specific DNA binding // inferred from electronic annotation ///NM_008719 // GO:0005515 // protein binding // inferred from physical interaction ///NM_008719 // GO:0046872 // metal ion binding // inferre…	ENSMUST00000056815 // Pfam // IPR011598 // Myc-type, basic helix-loop-helix (bHLH) domain///ENSMUST00000056815 // Pfam // IPR013767 // PAS fold///ENSMUST00000173050 // Pfam // IPR011598 // Myc-type, basic helix-loop-helix (bHLH) domain///OTTMUST00000094904 // Pfam // IPR011598 // Myc-type, basic helix-loop-helix (bHLH) domain///OTTMUST00000094905 // Pfam // IPR011598 // Myc-type, basic helix-loop…	NM_008719///XM_011238452	39193731	39363240	+	P97460///Q8C6E8///Q32ME6///G3X9B7///G3UYV8	20	Mm.2380
17486173	Clcn4	chloridechannel,voltage-sensitive4	1.3735	up	0.132883	0.026262	0.14167	-0.280751	-0.140287	-0.316186	chr7	ENSMUST00000000619	12727	BC005553|BC089497|BC110668|DQ186662|Z49916	GO:0006810|GO:0006811|GO:0006821|GO:0055085|GO:1902476|GO:1903959|GO:0005768|GO:0016020|GO:0016021|GO:0031901|GO:0031902|GO:0000166|GO:0005216|GO:0005247|GO:0005524|GO:0015297|GO:0005254	NM_001302386 // GO:0006810 // transport // inferred from electronic annotation ///NM_001302386 // GO:0006811 // ion transport // inferred from electronic annotation ///NM_001302386 // GO:0006821 // chloride transport // inferred from electronic annotation ///NM_001302386 // GO:0055085 // transmembrane transport // inferred from electronic annotation ///NM_001302386 // GO:1902476 // chloride trans…	NM_001302386 // GO:0005768 // endosome // inferred from electronic annotation ///NM_001302386 // GO:0016020 // membrane // inferred from electronic annotation ///NM_001302386 // GO:0016021 // integral component of membrane // inferred from electronic annotation ///NM_001302386 // GO:0031901 // early endosome membrane // inferred from electronic annotation ///NM_001302386 // GO:0031902 // late end…	NM_001302386 // GO:0000166 // nucleotide binding // inferred from electronic annotation ///NM_001302386 // GO:0005216 // ion channel activity // inferred from electronic annotation ///NM_001302386 // GO:0005247 // voltage-gated chloride channel activity // inferred from electronic annotation ///NM_001302386 // GO:0005524 // ATP binding // inferred from electronic annotation ///NM_001302386 // GO:…	ENSMUST00000000619 // Pfam // IPR000644 // CBS domain///ENSMUST00000000619 // Pfam // IPR000644 // CBS domain///ENSMUST00000000619 // Pfam // IPR001807 // Chloride channel, voltage gated///OTTMUST00000097558 // Pfam // IPR000644 // CBS domain///OTTMUST00000097558 // Pfam // IPR000644 // CBS domain///OTTMUST00000097558 // Pfam // IPR001807 // Chloride channel, voltage gated	NM_001302386///NM_001302387///NM_011334///NR_126156///NR_126157///XM_006539501///XM_006539502///XM_006539503///XM_006539504///XM_006539507///XM_011250426///XR_391040	7282316	7299511	-	Q61418///Q8BQG0///Q8CBL5///Q3LRV6///Q99JZ2	24	Mm.297883
17530733	Grm2	glutamatereceptor,metabotropic2	1.37301	up	0.0204878	0.22421	0.0884383	-0.247364	-0.112465	-0.368899	chr9	ENSMUST00000023959|ENSMUST00000200826|ENSMUST00000201681|ENSMUST00000201955	108068	BC115866	GO:0007165|GO:0007186|GO:0007216|GO:0007268|GO:0014047|GO:0051966|GO:0007196|GO:0001662|GO:0007269|GO:0008344|GO:0035249|GO:0043523|GO:0048148|GO:0051967|GO:0005622|GO:0005886|GO:0005887|GO:0016020|GO:0016021|GO:0030054|GO:0030424|GO:0042734|GO:0042995|GO:0043005|GO:0045202|GO:0030425|GO:0045211|GO:0001641|GO:0004871|GO:0004930|GO:0005246|GO:0005515	NM_001160353 // GO:0007165 // signal transduction // inferred from electronic annotation ///NM_001160353 // GO:0007186 // G-protein coupled receptor signaling pathway // inferred from electronic annotation ///NM_001160353 // GO:0007216 // G-protein coupled glutamate receptor signaling pathway // not recorded ///NM_001160353 // GO:0007268 // synaptic transmission // inferred from mutant phenotype …	NM_001160353 // GO:0005622 // intracellular // not recorded ///NM_001160353 // GO:0005886 // plasma membrane // inferred from electronic annotation ///NM_001160353 // GO:0005887 // integral component of plasma membrane // not recorded ///NM_001160353 // GO:0016020 // membrane // inferred from electronic annotation ///NM_001160353 // GO:0016021 // integral component of membrane // inferred from el…	NM_001160353 // GO:0001641 // group II metabotropic glutamate receptor activity // inferred from direct assay ///NM_001160353 // GO:0001641 // group II metabotropic glutamate receptor activity // not recorded ///NM_001160353 // GO:0004871 // signal transducer activity // inferred from electronic annotation ///NM_001160353 // GO:0004930 // G-protein coupled receptor activity // inferred from elect…	ENSMUST00000023959 // Pfam // IPR001828 // Receptor, ligand binding region///ENSMUST00000023959 // Pfam // IPR011500 // GPCR, family 3, nine cysteines domain///ENSMUST00000023959 // Pfam // IPR017978 // GPCR family 3, C-terminal///ENSMUST00000200826 // Pfam // IPR011500 // GPCR, family 3, nine cysteines domain///ENSMUST00000200826 // Pfam // IPR017978 // GPCR family 3, C-terminal///ENSMUST0000020…	NM_001160353	106644517	106656109	-	Q14BI2///Q80T43///A0A0J9YU95///A0A0J9YVF0	23	Mm.424639
17220221	Tmem63a	transmembraneprotein63a	1.37266	up	0.12735	0.245708	0.116958	-0.0543413	-0.239481	-0.340016	chr1	ENSMUST00000027800|ENSMUST00000159436|ENSMUST00000160508|ENSMUST00000160536|ENSMUST00000161523|ENSMUST00000161847|ENSMUST00000161942	208795	BC014795|BC019442	GO:0006810|GO:0006811|GO:0008150|GO:0005764|GO:0005765|GO:0016020|GO:0016021|GO:0070062|GO:0000166|GO:0003674	NM_144794 // GO:0006810 // transport // inferred from electronic annotation ///NM_144794 // GO:0006811 // ion transport // inferred from electronic annotation ///NM_144794 // GO:0008150 // biological_process // no biological data available ///XM_006496721 // GO:0006810 // transport // inferred from electronic annotation ///XM_006496721 // GO:0006811 // ion transport // inferred from electronic an…	NM_144794 // GO:0005764 // lysosome // inferred from electronic annotation ///NM_144794 // GO:0005765 // lysosomal membrane // not recorded ///NM_144794 // GO:0016020 // membrane // inferred from electronic annotation ///NM_144794 // GO:0016021 // integral component of membrane // inferred from electronic annotation ///NM_144794 // GO:0070062 // extracellular exosome // not recorded ///NM_144794 …	NM_144794 // GO:0000166 // nucleotide binding // inferred from electronic annotation ///NM_144794 // GO:0003674 // molecular_function // no biological data available ///XM_006496721 // GO:0000166 // nucleotide binding // inferred from electronic annotation ///XM_006496721 // GO:0003674 // molecular_function // no biological data available ///XM_006496722 // GO:0000166 // nucleotide binding // inf…	ENSMUST00000027800 // Pfam // IPR003864 // Calcium-dependent channel, 7TM region, putative phosphate///ENSMUST00000027800 // Pfam // IPR027815 // 10TM putative phosphate transporter, cytosolic domain///ENSMUST00000161523 // Pfam // IPR003864 // Calcium-dependent channel, 7TM region, putative phosphate///ENSMUST00000161523 // Pfam // IPR027815 // 10TM putative phosphate transporter, cytosolic doma…	NM_144794///XM_006496721///XM_006496722///XM_006496723///XM_011238779	180942344	180975112	+	Q91YT8///E0CXM3///E0CX31///E0CX77///E0CX44	20	Mm.185518
17497904	Slc25a22	solutecarrierfamily25(mitochondrialcarrier,glutamate),member22	1.37258	up	0.340767	0.186191	0.181401	-0.433141	-0.178847	-0.275489	chr7	ENSMUST00000019226|ENSMUST00000106006|ENSMUST00000106007|ENSMUST00000124266|ENSMUST00000132635|ENSMUST00000133021|ENSMUST00000133206|ENSMUST00000136354|ENSMUST00000138865|ENSMUST00000140602|ENSMUST00000144174|ENSMUST00000148100|ENSMUST00000153190|ENSMUST00000156002|ENSMUST00000172654|ENSMUST00000174095|ENSMUST00000184518|ENSMUST00000201072|ENSMUST00000201127|ENSMUST00000201558|ENSMUST00000201708|…	68267	BC037949|BC050887	GO:0006810|GO:0015813|GO:0055085|GO:0089711|GO:0005654|GO:0005739|GO:0005743|GO:0016020|GO:0016021|GO:0005313|GO:0015293	NM_001177576 // GO:0006810 // transport // inferred from electronic annotation ///NM_001177576 // GO:0015813 // L-glutamate transport // not recorded ///NM_001177576 // GO:0055085 // transmembrane transport // inferred from electronic annotation ///NM_001177576 // GO:0089711 // L-glutamate transmembrane transport // not recorded ///NM_001177576 // GO:0015813 // L-glutamate transport // inferred f…	NM_001177576 // GO:0005654 // nucleoplasm // not recorded ///NM_001177576 // GO:0005739 // mitochondrion // inferred from direct assay ///NM_001177576 // GO:0005739 // mitochondrion // not recorded ///NM_001177576 // GO:0005743 // mitochondrial inner membrane // not recorded ///NM_001177576 // GO:0016020 // membrane // inferred from electronic annotation ///NM_001177576 // GO:0016021 // integral …	NM_001177576 // GO:0005313 // L-glutamate transmembrane transporter activity // not recorded ///NM_001177576 // GO:0015293 // symporter activity // inferred from electronic annotation ///NM_001177576 // GO:0005313 // L-glutamate transmembrane transporter activity // inferred from electronic annotation ///NM_001177576 // GO:0005313 // L-glutamate transmembrane transporter activity // ---///NM_0011…	ENSMUST00000019226 // Pfam // IPR018108 // Mitochondrial substrate/solute carrier///ENSMUST00000019226 // Pfam // IPR018108 // Mitochondrial substrate/solute carrier///ENSMUST00000019226 // Pfam // IPR018108 // Mitochondrial substrate/solute carrier///ENSMUST00000106006 // Pfam // IPR018108 // Mitochondrial substrate/solute carrier///ENSMUST00000106006 // Pfam // IPR018108 // Mitochondrial substr…	NM_001177576///NM_026646///XM_006536232///XM_006536233///XM_011249852	141429739	141437892	-	Q9D6M3///Q80X52///E9Q6M6///E9Q579///G3UX09///V9GWV4///E9PV90///E9PY45///A0A0J9YVJ3///V9GWS2///G3UZ58///A0A0J9YTY6///A0A0J9YUJ4///A0A0J9YUX4	21	Mm.33729
17376276	Snord57|Nop56	smallnucleolarRNA,C/Dbox57|NOP56ribonucleoprotein	1.36962	up	0.285688	0.198824	0.172666	-0.308374	-0.180593	-0.281113	chr2	ENSMUST00000150745|ENSMUST00000083338	100217428///67134		GO:0000154|GO:0042254|GO:0005634|GO:0005730|GO:0005732|GO:0005737|GO:0016020|GO:0030529|GO:0031428|GO:0032040|GO:0070761|GO:0005654|GO:0030515|GO:0044822	ENSMUST00000150745 // GO:0000154 // rRNA modification // not recorded ///ENSMUST00000150745 // GO:0042254 // ribosome biogenesis // inferred from electronic annotation ///ENSMUST00000150745 // GO:0000154 // rRNA modification // ---///OTTMUST00000086806 // GO:0000154 // rRNA modification // not recorded ///OTTMUST00000086806 // GO:0042254 // ribosome biogenesis // inferred from electronic annotati…	ENSMUST00000150745 // GO:0005634 // nucleus // inferred from electronic annotation ///ENSMUST00000150745 // GO:0005730 // nucleolus // not recorded ///ENSMUST00000150745 // GO:0005732 // small nucleolar ribonucleoprotein complex // not recorded ///ENSMUST00000150745 // GO:0005737 // cytoplasm // inferred from electronic annotation ///ENSMUST00000150745 // GO:0016020 // membrane // not recorded //…	ENSMUST00000150745 // GO:0030515 // snoRNA binding // not recorded ///ENSMUST00000150745 // GO:0044822 // poly(A) RNA binding // not recorded ///ENSMUST00000150745 // GO:0030515 // snoRNA binding // ---///ENSMUST00000150745 // GO:0030515 // snoRNA binding // inferred from electronic annotation ///ENSMUST00000150745 // GO:0044822 // poly(A) RNA binding // inferred from electronic annotation ///ENS…		NR_028528	130278016	130278088	+	Q9D6Z1///Q3USZ5///Q3UJZ7	16	Mm.29363
17332893	Tmem181a	transmembraneprotein181A	1.36934	up	0.278499	0.21171	0.188432	-0.135326	-0.0468427	-0.265054	chr17	ENSMUST00000088940	77106	AK122507	GO:0009405|GO:0005575|GO:0016020|GO:0016021|GO:0015643	NM_001033178 // GO:0009405 // pathogenesis // not recorded ///NM_001033178 // GO:0009405 // pathogenesis // inferred from electronic annotation ///NM_001033178 // GO:0009405 // pathogenesis // ---///XM_006523257 // GO:0009405 // pathogenesis // not recorded ///XM_006523257 // GO:0009405 // pathogenesis // inferred from electronic annotation ///XM_006523257 // GO:0009405 // pathogenesis // ---///X…	NM_001033178 // GO:0005575 // cellular_component // no biological data available ///NM_001033178 // GO:0016020 // membrane // inferred from electronic annotation ///NM_001033178 // GO:0016021 // integral component of membrane // inferred from electronic annotation ///XM_006523257 // GO:0005575 // cellular_component // no biological data available ///XM_006523257 // GO:0016020 // membrane // infer…	NM_001033178 // GO:0015643 // toxic substance binding // not recorded ///NM_001033178 // GO:0015643 // toxic substance binding // inferred from electronic annotation ///NM_001033178 // GO:0015643 // toxic substance binding // ---///XM_006523257 // GO:0015643 // toxic substance binding // not recorded ///XM_006523257 // GO:0015643 // toxic substance binding // inferred from electronic annotation /…		NM_001033178///XM_006523257///XR_876333///XR_876334	6270475	6305783	+	Q3U3W2///B2RVR2///Q80TD8///Q3TM85	8	Mm.381893
17462975	Mlf2	myeloidleukemiafactor2	1.36859	up	0.138175	0.0595284	0.0746834	-0.446918	-0.236878	-0.378006	chr6	ENSMUST00000032214|ENSMUST00000180095|ENSMUST00000203021|ENSMUST00000203060|ENSMUST00000203133|ENSMUST00000204177|ENSMUST00000204534|ENSMUST00000204815	30853	BC003975	GO:0006952|GO:0005634|GO:0005737|GO:0016020|GO:0005575|GO:0005515	NM_001170341 // GO:0006952 // defense response // not recorded ///NM_001170341 // GO:0006952 // defense response // inferred from electronic annotation ///NM_001170341 // GO:0006952 // defense response // ---///NM_001170341 // GO:0006952 // defense response // inferred from sequence or structural similarity ///NM_145385 // GO:0006952 // defense response // not recorded ///NM_145385 // GO:0006952 …	NM_001170341 // GO:0005634 // nucleus // inferred from electronic annotation ///NM_001170341 // GO:0005737 // cytoplasm // inferred from electronic annotation ///NM_001170341 // GO:0016020 // membrane // not recorded ///NM_001170341 // GO:0005575 // cellular_component // no biological data available ///NM_001170341 // GO:0016020 // membrane // inferred from electronic annotation ///NM_001170341 /…	NM_001170341 // GO:0005515 // protein binding // inferred from physical interaction ///NM_145385 // GO:0005515 // protein binding // inferred from physical interaction ///ENSMUST00000032214 // GO:0005515 // protein binding // inferred from physical interaction ///ENSMUST00000180095 // GO:0005515 // protein binding // inferred from physical interaction ///ENSMUST00000180095 // GO:0005515 // protei…	ENSMUST00000032214 // Pfam // IPR019376 // Myeloid leukemia factor///ENSMUST00000180095 // Pfam // IPR019376 // Myeloid leukemia factor///ENSMUST00000203021 // Pfam // IPR019376 // Myeloid leukemia factor///ENSMUST00000203133 // Pfam // IPR019376 // Myeloid leukemia factor///OTTMUST00000139928 // Pfam // IPR019376 // Myeloid leukemia factor///OTTMUST00000139929 // Pfam // IPR019376 // Myeloid leu…	NM_001170341///NM_145385	124931388	124936149	+	Q99KX1///Q3UNV7///Q3URS8	24	Mm.490270
17304510	Snord69	smallnucleolarRNA,C/Dbox69	1.36824	up	0.396458	0.0535417	0.10018	-0.105019	-0.119626	-0.352138	chr14	ENSMUST00000104024	100217431							NR_028531	31014287	31014366	-		11
17495610	Gprc5b	Gprotein-coupledreceptor,familyC,group5,memberB	1.36223	up	0.0505374	0.0710815	0.0658605	-0.193118	-0.224487	-0.38011	chr7	ENSMUST00000008878	64297	AF378831|BC020004|FJ529379	GO:0001934|GO:0007165|GO:0007186|GO:0007626|GO:0010976|GO:0032147|GO:0042593|GO:0043123|GO:0045666|GO:0045860|GO:0050729|GO:0060907|GO:0061098|GO:0090263|GO:0005615|GO:0005634|GO:0005730|GO:0005886|GO:0009986|GO:0016020|GO:0016021|GO:0043231|GO:0045121|GO:0070062|GO:0004871|GO:0004930|GO:0019901|GO:0030295	NM_001195774 // GO:0001934 // positive regulation of protein phosphorylation // inferred from mutant phenotype ///NM_001195774 // GO:0007165 // signal transduction // inferred from electronic annotation ///NM_001195774 // GO:0007186 // G-protein coupled receptor signaling pathway // inferred from electronic annotation ///NM_001195774 // GO:0007626 // locomotory behavior // inferred from mutant ph…	NM_001195774 // GO:0005615 // extracellular space // not recorded ///NM_001195774 // GO:0005634 // nucleus // not recorded ///NM_001195774 // GO:0005730 // nucleolus // not recorded ///NM_001195774 // GO:0005886 // plasma membrane // inferred from direct assay ///NM_001195774 // GO:0009986 // cell surface // inferred from direct assay ///NM_001195774 // GO:0016020 // membrane // inferred from ele…	NM_001195774 // GO:0004871 // signal transducer activity // inferred from electronic annotation ///NM_001195774 // GO:0004930 // G-protein coupled receptor activity // inferred from electronic annotation ///NM_001195774 // GO:0019901 // protein kinase binding // inferred from physical interaction ///NM_001195774 // GO:0019901 // protein kinase binding // not recorded ///NM_001195774 // GO:0030295…	ENSMUST00000008878 // Pfam // IPR017978 // GPCR family 3, C-terminal	NM_001195774///NM_022420	118972040	118995211	-	Q923Z0///Q9JMF0///D2DFA9	22	Mm.103439
17444254	Slc29a4|Cenpw	solutecarrierfamily29(nucleosidetransporters),member4|centromereproteinW	1.36203	up	0.256972	0.0556749	0.201952	-0.314648	-0.154871	-0.243809	chr5	ENSMUST00000058418|ENSMUST00000198728	243328///66311	BC025599	GO:0006810|GO:0015844|GO:0055085|GO:1901642|GO:0000278|GO:0007049|GO:0007059|GO:0007067|GO:0051276|GO:0051301|GO:0051382|GO:0005886|GO:0016020|GO:0016021|GO:0016324|GO:0000775|GO:0000776|GO:0005634|GO:0005694|GO:0000777|GO:0005337|GO:0008504|GO:0003677|GO:0046982|GO:0003674	NM_146257 // GO:0006810 // transport // inferred from electronic annotation ///NM_146257 // GO:0015844 // monoamine transport // not recorded ///NM_146257 // GO:0055085 // transmembrane transport // inferred from electronic annotation ///NM_146257 // GO:0015844 // monoamine transport // inferred from electronic annotation ///NM_146257 // GO:1901642 // nucleoside transmembrane transport // inferre…	NM_146257 // GO:0005886 // plasma membrane // not recorded ///NM_146257 // GO:0016020 // membrane // inferred from electronic annotation ///NM_146257 // GO:0016021 // integral component of membrane // inferred from electronic annotation ///NM_146257 // GO:0005886 // plasma membrane // inferred from electronic annotation ///NM_146257 // GO:0016324 // apical plasma membrane // inferred from electro…	NM_146257 // GO:0005337 // nucleoside transmembrane transporter activity // inferred from electronic annotation ///NM_146257 // GO:0008504 // monoamine transmembrane transporter activity // not recorded ///NM_146257 // GO:0008504 // monoamine transmembrane transporter activity // inferred from electronic annotation ///XM_006504706 // GO:0005337 // nucleoside transmembrane transporter activity // …	ENSMUST00000058418 // Pfam // IPR002259 // Equilibrative nucleoside transporter///OTTMUST00000135980 // Pfam // IPR002259 // Equilibrative nucleoside transporter	NM_146257///XM_006504706///XM_006504707///XM_011240982	142702101	142722490	+	Q8R139///A0A0G2JE87///Q3URR0///B2RVH1	33	Mm.125942///Mm.251779
17489052	Aplp1	amyloidbeta(A4)precursor-likeprotein1	1.35797	up	0.129435	0.0811431	0.0848386	-0.291489	-0.166737	-0.35661	chr7	ENSMUST00000006828	11803	BC021877|L04538	GO:0006378|GO:0006417|GO:0006897|GO:0006915|GO:0007155|GO:0030198|GO:0030818|GO:0030900|GO:0071874|GO:0005737|GO:0005794|GO:0005886|GO:0016020|GO:0016021|GO:0048471|GO:0005515|GO:0008201|GO:0031694|GO:0031695|GO:0031696|GO:0042802|GO:0046872|GO:0046914	NM_007467 // GO:0006378 // mRNA polyadenylation // inferred from direct assay ///NM_007467 // GO:0006417 // regulation of translation // inferred from direct assay ///NM_007467 // GO:0006897 // endocytosis // inferred from electronic annotation ///NM_007467 // GO:0006915 // apoptotic process // inferred from electronic annotation ///NM_007467 // GO:0007155 // cell adhesion // inferred from electr…	NM_007467 // GO:0005737 // cytoplasm // inferred from electronic annotation ///NM_007467 // GO:0005794 // Golgi apparatus // inferred from direct assay ///NM_007467 // GO:0005886 // plasma membrane // not recorded ///NM_007467 // GO:0016020 // membrane // inferred from direct assay ///NM_007467 // GO:0016021 // integral component of membrane // traceable author statement ///NM_007467 // GO:004847…	NM_007467 // GO:0005515 // protein binding // inferred from physical interaction ///NM_007467 // GO:0008201 // heparin binding // inferred from electronic annotation ///NM_007467 // GO:0031694 // alpha-2A adrenergic receptor binding // not recorded ///NM_007467 // GO:0031695 // alpha-2B adrenergic receptor binding // not recorded ///NM_007467 // GO:0031696 // alpha-2C adrenergic receptor binding …	ENSMUST00000006828 // Pfam // IPR011178 // Amyloidogenic glycoprotein, copper-binding///ENSMUST00000006828 // Pfam // IPR015849 // Amyloidogenic glycoprotein, heparin-binding///ENSMUST00000006828 // Pfam // IPR019543 // Beta-amyloid precursor protein C-terminal///ENSMUST00000006828 // Pfam // IPR024329 // Amyloidogenic glycoprotein, E2 domain	NM_007467	30434980	30445582	-	Q03157///Q3U311///Q3TUB1///Q3TCA7	33	Mm.2381
17524206	Scarna9	smallCajalbody-specificRNA9	1.35779	up	0.107506	0.165449	0.197047	-0.117168	-0.26623	-0.244212	chr9	ENSMUST00000104318	100216535	AJ242789						NR_028568	15326264	15326333	-		7
17478459	Slc17a6	solutecarrierfamily17(sodium-dependentinorganicphosphatecotransporter),member6	1.35662	up	0.0219359	0.135859	0.182684	-0.148827	-0.0329218	-0.257328	chr7	ENSMUST00000032710	140919	AF324864|BC038375	GO:0001504|GO:0006810|GO:0006811|GO:0006814|GO:0006836|GO:0055085|GO:0089711|GO:0005769|GO:0008021|GO:0016020|GO:0016021|GO:0030054|GO:0030672|GO:0031410|GO:0043005|GO:0045202|GO:0060076|GO:1990030|GO:0005313|GO:0015293	NM_080853 // GO:0001504 // neurotransmitter uptake // inferred from direct assay ///NM_080853 // GO:0006810 // transport // inferred from electronic annotation ///NM_080853 // GO:0006811 // ion transport // inferred from electronic annotation ///NM_080853 // GO:0006814 // sodium ion transport // inferred from electronic annotation ///NM_080853 // GO:0006836 // neurotransmitter transport // inferr…	NM_080853 // GO:0005769 // early endosome // not recorded ///NM_080853 // GO:0008021 // synaptic vesicle // inferred from direct assay ///NM_080853 // GO:0008021 // synaptic vesicle // not recorded ///NM_080853 // GO:0016020 // membrane // inferred from electronic annotation ///NM_080853 // GO:0016021 // integral component of membrane // not recorded ///NM_080853 // GO:0030054 // cell junction //…	NM_080853 // GO:0005313 // L-glutamate transmembrane transporter activity // inferred from direct assay ///NM_080853 // GO:0005313 // L-glutamate transmembrane transporter activity // not recorded ///NM_080853 // GO:0015293 // symporter activity // inferred from electronic annotation ///XM_006540601 // GO:0005313 // L-glutamate transmembrane transporter activity // inferred from direct assay ///X…	ENSMUST00000032710 // Pfam // IPR011701 // Major facilitator superfamily	NM_080853///XM_006540601///XM_006540602	51621830	51671126	+	Q8BLE7	18	Mm.256618
17213313	Snord70	smallnucleolarRNA,C/Dbox70	1.35451	up	0.351778	-0.00812085	0.0833065	-0.264204	0.016643	-0.354465	chr1	ENSMUST00000104157	100217459							NR_028554	59691934	59692020	+		10
17529557	Gm26135|Snord50b|Snhg5	predictedgene,26135[Source:MGISymbol;Acc:MGI:5455912]|smallnucleolarRNA,C/Dbox50B[Source:MGISymbol;Acc:MGI:5454205]|smallnucleolarRNAhostgene5[Source:MGISymbol;Acc:MGI:1919905]	1.35334	up	0.224204	0.12712	0.180359	0.0883388	-0.234117	-0.256171	chr9	ENSMUST00000101993|ENSMUST00000178497|ENSMUST00000183045|ENSMUST00000188198|ENSMUST00000177583|ENSMUST00000178154|ENSMUST00000178417|ENSMUST00000180982|ENSMUST00000182872		AB116376|AF357374						XR_379689///XR_379690///XR_379691	88521797	88521868	-		25
17529590	Gm26135|Snord50b|9330159M07Rik	predictedgene,26135[Source:MGISymbol;Acc:MGI:5455912]|smallnucleolarRNA,C/Dbox50B[Source:MGISymbol;Acc:MGI:5454205]|RIKENcDNA9330159M07gene[Source:MGISymbol;Acc:MGI:2442519]	1.35334	up	0.224204	0.12712	0.180359	0.0883388	-0.234117	-0.256171	chr9	ENSMUST00000101993|ENSMUST00000178497|ENSMUST00000188198|ENSMUST00000183045|ENSMUST00000177583|ENSMUST00000178154|ENSMUST00000178417|ENSMUST00000180982|ENSMUST00000182872		AB116376|AF357374						XR_379689///XR_379690///XR_379691	88857693	88857764	-		25
17432808	Mfn2	mitofusin2	1.35248	up	0.153663	0.134818	0.0964917	-0.279434	-0.184972	-0.339115	chr4	ENSMUST00000030884|ENSMUST00000105714|ENSMUST00000105715|ENSMUST00000105716|ENSMUST00000124646|ENSMUST00000150881|ENSMUST00000134172	170731	AB048831|AF384100|AK122220|AY123975|BC046503	GO:0001825|GO:0006626|GO:0006914|GO:0006915|GO:0006986|GO:0007006|GO:0007275|GO:0008053|GO:0034497|GO:0046580|GO:0048593|GO:0048662|GO:0051646|GO:0007050|GO:0008152|GO:0005739|GO:0005741|GO:0005829|GO:0015630|GO:0016020|GO:0016021|GO:0031306|GO:0000166|GO:0003924|GO:0005515|GO:0005525|GO:0016787|GO:0031625|GO:0051020	NM_001285920 // GO:0001825 // blastocyst formation // inferred from mutant phenotype ///NM_001285920 // GO:0006626 // protein targeting to mitochondrion // not recorded ///NM_001285920 // GO:0006914 // autophagy // inferred from electronic annotation ///NM_001285920 // GO:0006915 // apoptotic process // inferred from electronic annotation ///NM_001285920 // GO:0006986 // response to unfolded prot…	NM_001285920 // GO:0005739 // mitochondrion // inferred from direct assay ///NM_001285920 // GO:0005739 // mitochondrion // not recorded ///NM_001285920 // GO:0005741 // mitochondrial outer membrane // not recorded ///NM_001285920 // GO:0005829 // cytosol // not recorded ///NM_001285920 // GO:0015630 // microtubule cytoskeleton // inferred from direct assay ///NM_001285920 // GO:0016020 // membra…	NM_001285920 // GO:0000166 // nucleotide binding // inferred from electronic annotation ///NM_001285920 // GO:0003924 // GTPase activity // not recorded ///NM_001285920 // GO:0005515 // protein binding // inferred from physical interaction ///NM_001285920 // GO:0005525 // GTP binding // not recorded ///NM_001285920 // GO:0016787 // hydrolase activity // inferred from electronic annotation ///NM_0…	ENSMUST00000030884 // Pfam // IPR006884 // Fzo/mitofusin HR2 domain///ENSMUST00000105715 // Pfam // IPR006884 // Fzo/mitofusin HR2 domain///ENSMUST00000105716 // Pfam // IPR006884 // Fzo/mitofusin HR2 domain///OTTMUST00000024883 // Pfam // IPR006884 // Fzo/mitofusin HR2 domain///OTTMUST00000024884 // Pfam // IPR006884 // Fzo/mitofusin HR2 domain///OTTMUST00000024886 // Pfam // IPR006884 // Fzo/mi…	NM_001285920///NM_001285921///NM_001285922///NM_001285923///NM_133201///XM_006535920///XM_006535921///XM_006535922///XM_006535923///XM_006535924///XM_006535925///XM_006535926///XM_006538609///XM_006538610///XM_006538611	147873595	147904819	-	Q80U63///Q3TEX7///Q3UGM1///A2A7Y8///A8Y5E5	22	Mm.154312
17515358	Plppr2	phospholipidphosphataserelated2	1.35226	up	0.27293	0.191708	0.0596199	-0.351877	-0.250878	-0.375749	chr9	ENSMUST00000046371|ENSMUST00000188468|ENSMUST00000190387	235044	AY438023|BC018242|BC023082	GO:0006644|GO:0007165|GO:0046839|GO:0006470|GO:0008152|GO:0005887|GO:0016020|GO:0016021|GO:0008195|GO:0016787|GO:0042577|GO:0003824	NM_001290299 // GO:0006644 // phospholipid metabolic process // not recorded ///NM_001290299 // GO:0007165 // signal transduction // not recorded ///NM_001290299 // GO:0046839 // phospholipid dephosphorylation // not recorded ///NM_001290299 // GO:0006644 // phospholipid metabolic process // ---///NM_001290299 // GO:0007165 // signal transduction // ---///NM_001290299 // GO:0046839 // phospholipi…	NM_001290299 // GO:0005887 // integral component of plasma membrane // not recorded ///NM_001290299 // GO:0016020 // membrane // inferred from electronic annotation ///NM_001290299 // GO:0016021 // integral component of membrane // inferred from electronic annotation ///NM_001290299 // GO:0005887 // integral component of plasma membrane // ---///NM_144935 // GO:0005887 // integral component of pl…	NM_001290299 // GO:0008195 // phosphatidate phosphatase activity // inferred from electronic annotation ///NM_001290299 // GO:0016787 // hydrolase activity // inferred from electronic annotation ///NM_001290299 // GO:0042577 // lipid phosphatase activity // not recorded ///NM_001290299 // GO:0042577 // lipid phosphatase activity // ---///NM_144935 // GO:0008195 // phosphatidate phosphatase activi…	ENSMUST00000046371 // Pfam // IPR000326 // Phosphatidic acid phosphatase type 2/haloperoxidase///ENSMUST00000188468 // Pfam // IPR000326 // Phosphatidic acid phosphatase type 2/haloperoxidase///ENSMUST00000190387 // Pfam // IPR000326 // Phosphatidic acid phosphatase type 2/haloperoxidase///OTTMUST00000122507 // Pfam // IPR000326 // Phosphatidic acid phosphatase type 2/haloperoxidase///OTTMUST0000…	NM_001290299///NM_144935///XM_006510187	21937033	21948907	+	Q8VCY8///A0A087WQF0	28	Mm.277521
17481960	Arntl	arylhydrocarbonreceptornucleartranslocator-like	1.35202	up	0.198038	0.334631	0.223372	-0.144273	-0.0481784	-0.211745	chr7	ENSMUST00000047321	11865	AB012601|AB012602|AB014494|AB015203|AY690602|BC011080|BC025973	GO:0000060|GO:0006351|GO:0006355|GO:0007283|GO:0007623|GO:0032007|GO:0032922|GO:0042176|GO:0042634|GO:0042753|GO:0043161|GO:0045599|GO:0045892|GO:0045893|GO:0045944|GO:0048511|GO:0050767|GO:0050796|GO:0051726|GO:0051775|GO:0060137|GO:0090263|GO:0090403|GO:2000074|GO:2000323|GO:2000772|GO:2001016|GO:0006366|GO:0005634|GO:0005667|GO:0005737|GO:0016604|GO:0033391|GO:0005654|GO:0005829|GO:0016605|GO:…	NM_001243048 // GO:0000060 // protein import into nucleus, translocation // inferred from direct assay ///NM_001243048 // GO:0006351 // transcription, DNA-templated // inferred from electronic annotation ///NM_001243048 // GO:0006355 // regulation of transcription, DNA-templated // inferred from direct assay ///NM_001243048 // GO:0007283 // spermatogenesis // inferred from mutant phenotype ///NM_…	NM_001243048 // GO:0005634 // nucleus // inferred from direct assay ///NM_001243048 // GO:0005634 // nucleus // not recorded ///NM_001243048 // GO:0005667 // transcription factor complex // inferred from direct assay ///NM_001243048 // GO:0005667 // transcription factor complex // not recorded ///NM_001243048 // GO:0005737 // cytoplasm // inferred from direct assay ///NM_001243048 // GO:0016604 /…	NM_001243048 // GO:0000976 // transcription regulatory region sequence-specific DNA binding // inferred from direct assay ///NM_001243048 // GO:0000982 // transcription factor activity, RNA polymerase II core promoter proximal region sequence-specific binding // inferred from direct assay ///NM_001243048 // GO:0001046 // core promoter sequence-specific DNA binding // inferred from direct assay //…	ENSMUST00000047321 // Pfam // IPR011598 // Myc-type, basic helix-loop-helix (bHLH) domain///ENSMUST00000047321 // Pfam // IPR013767 // PAS fold	NM_001243048///NM_007489///XM_006507245///XM_006507246///XM_006507247///XM_006507248///XM_006507249///XM_006507250///XM_006507251///XM_006507252///XM_006507253///XM_011241656	113207465	113314126	+	Q9WTL8///Q3UHZ2///Q68HB9	37	Mm.440371
17418540	Stk40	serine/threoninekinase40	1.35184	up	0.17226	0.144324	0.118143	-0.257565	-0.146595	-0.316787	chr4	ENSMUST00000094761|ENSMUST00000116286|ENSMUST00000127092|ENSMUST00000134369|ENSMUST00000139188|ENSMUST00000139524	74178	AY336057|BC046981	GO:0003016|GO:0005977|GO:0006468|GO:0010468|GO:0016310|GO:0030324|GO:0035264|GO:0043066|GO:0043408|GO:0048286|GO:0060425|GO:0005634|GO:0005654|GO:0005737|GO:0000166|GO:0004672|GO:0004674|GO:0005515|GO:0005524|GO:0016301|GO:0016740	NM_001145827 // GO:0003016 // respiratory system process // inferred from mutant phenotype ///NM_001145827 // GO:0005977 // glycogen metabolic process // inferred from mutant phenotype ///NM_001145827 // GO:0006468 // protein phosphorylation // inferred from electronic annotation ///NM_001145827 // GO:0010468 // regulation of gene expression // inferred from mutant phenotype ///NM_001145827 // GO…	NM_001145827 // GO:0005634 // nucleus // inferred from electronic annotation ///NM_001145827 // GO:0005654 // nucleoplasm // not recorded ///NM_001145827 // GO:0005737 // cytoplasm // not recorded ///NM_001145827 // GO:0005654 // nucleoplasm // inferred from electronic annotation ///NM_001145827 // GO:0005654 // nucleoplasm // ---///NM_001145827 // GO:0005737 // cytoplasm // inferred from electro…	NM_001145827 // GO:0000166 // nucleotide binding // inferred from electronic annotation ///NM_001145827 // GO:0004672 // protein kinase activity // inferred from electronic annotation ///NM_001145827 // GO:0004674 // protein serine/threonine kinase activity // inferred from electronic annotation ///NM_001145827 // GO:0005515 // protein binding // inferred from physical interaction ///NM_001145827…	ENSMUST00000094761 // Pfam // IPR000719 // Protein kinase domain///ENSMUST00000116286 // Pfam // IPR000719 // Protein kinase domain///OTTMUST00000021082 // Pfam // IPR000719 // Protein kinase domain///OTTMUST00000021082 // Pfam // IPR001245 // Serine-threonine/tyrosine-protein kinase catalytic domain	NM_001145827///NM_028800///XM_006503441///XM_006503442	126103957	126141029	+	Q7TNL3///B1AW00///B1AVZ9	25	Mm.440269
17437247	Lap3	leucineaminopeptidase3	1.35157	up	0.177541	-0.0468094	0.207271	-0.072817	-0.0456928	-0.227369	chr5	ENSMUST00000046122|ENSMUST00000131289|ENSMUST00000135413|ENSMUST00000137699|ENSMUST00000146811|ENSMUST00000198534	66988	AF334160|BC016536|CT010237|CT010301	GO:0006508|GO:0019538|GO:0005622|GO:0005634|GO:0005654|GO:0005737|GO:0005739|GO:0005802|GO:0005925|GO:0070062|GO:0004177|GO:0008233|GO:0008235|GO:0016787|GO:0030145|GO:0046872	NM_024434 // GO:0006508 // proteolysis // inferred from electronic annotation ///NM_024434 // GO:0019538 // protein metabolic process // inferred from electronic annotation ///ENSMUST00000046122 // GO:0006508 // proteolysis // inferred from electronic annotation ///ENSMUST00000046122 // GO:0019538 // protein metabolic process // inferred from electronic annotation ///ENSMUST00000131289 // GO:0006…	NM_024434 // GO:0005622 // intracellular // inferred from electronic annotation ///NM_024434 // GO:0005634 // nucleus // not recorded ///NM_024434 // GO:0005654 // nucleoplasm // not recorded ///NM_024434 // GO:0005737 // cytoplasm // not recorded ///NM_024434 // GO:0005739 // mitochondrion // inferred from direct assay ///NM_024434 // GO:0005802 // trans-Golgi network // not recorded ///NM_02443…	NM_024434 // GO:0004177 // aminopeptidase activity // inferred from electronic annotation ///NM_024434 // GO:0008233 // peptidase activity // inferred from direct assay ///NM_024434 // GO:0008235 // metalloexopeptidase activity // inferred from electronic annotation ///NM_024434 // GO:0016787 // hydrolase activity // inferred from electronic annotation ///NM_024434 // GO:0030145 // manganese ion …	ENSMUST00000046122 // Pfam // IPR000819 // Peptidase M17, leucyl aminopeptidase, C-terminal///ENSMUST00000046122 // Pfam // IPR008283 // Peptidase M17, leucyl aminopeptidase, N-terminal///OTTMUST00000068733 // Pfam // IPR000819 // Peptidase M17, leucyl aminopeptidase, C-terminal///OTTMUST00000068733 // Pfam // IPR008283 // Peptidase M17, leucyl aminopeptidase, N-terminal	NM_024434	45493374	45512691	+	Q9CPY7///A0A0G2JEM7	18	Mm.286830
17349607	Psd2	pleckstrinandSec7domaincontaining2	1.35042	up	0.138676	-0.00217358	0.120306	-0.164911	-0.0544298	-0.313106	chr18	ENSMUST00000115716|ENSMUST00000175720|ENSMUST00000175734|ENSMUST00000176472|ENSMUST00000176873|ENSMUST00000177432	74002	BC062930|BC065053|BC065055|BC066026|BC066036	GO:0030182|GO:0032012|GO:0016192|GO:0043547|GO:0016020|GO:0016021|GO:0030054|GO:0030425|GO:0043025|GO:0005802|GO:0005086|GO:0005543	NM_001289602 // GO:0030182 // neuron differentiation // not recorded ///NM_001289602 // GO:0032012 // regulation of ARF protein signal transduction // inferred from electronic annotation ///NM_001289602 // GO:0016192 // vesicle-mediated transport // ---///NM_001289602 // GO:0030182 // neuron differentiation // ---///NM_001289602 // GO:0043547 // positive regulation of GTPase activity // ---///NM_…	NM_001289602 // GO:0016020 // membrane // inferred from electronic annotation ///NM_001289602 // GO:0016021 // integral component of membrane // inferred from electronic annotation ///NM_001289602 // GO:0030054 // cell junction // not recorded ///NM_001289602 // GO:0030425 // dendrite // inferred from direct assay ///NM_001289602 // GO:0043025 // neuronal cell body // inferred from direct assay /…	NM_001289602 // GO:0005086 // ARF guanyl-nucleotide exchange factor activity // not recorded ///NM_001289602 // GO:0005543 // phospholipid binding // inferred from electronic annotation ///NM_001289602 // GO:0005086 // ARF guanyl-nucleotide exchange factor activity // ---///NM_001289602 // GO:0005086 // ARF guanyl-nucleotide exchange factor activity // inferred from electronic annotation ///NM_02…	ENSMUST00000115716 // Pfam // IPR000904 // Sec7 domain///ENSMUST00000175734 // Pfam // IPR000904 // Sec7 domain///ENSMUST00000176472 // Pfam // IPR000904 // Sec7 domain///ENSMUST00000176873 // Pfam // IPR000904 // Sec7 domain///ENSMUST00000177432 // Pfam // IPR000904 // Sec7 domain///OTTMUST00000110207 // Pfam // IPR000904 // Sec7 domain///OTTMUST00000110207 // Pfam // IPR001849 // Pleckstrin hom…	NM_001289602///NM_028707///NR_110349///XM_006526296///XM_006526297///XM_011247010///XM_011247011	35964830	36014715	+	Q6P1I6///H3BK80	23	Mm.196944
17334302	Snord60|Rab26os	smallnucleolarRNA,C/Dbox60[Source:MGISymbol;Acc:MGI:5453296]|RAB26,memberRASoncogenefamily,oppositestrand[Source:MGISymbol;Acc:MGI:1922864]	1.34977	up	0.456839	0.104052	0.175976	-0.134211	-0.244881	-0.256739	chr17	ENSMUST00000082834|ENSMUST00000176215									24528476	24528553	+		23
17491600	Gm25615	predictedgene,25615[Source:MGISymbol;Acc:MGI:5455392]	1.34904	up	0.0174271	-0.0138644	0.213376	-0.32089	0.381649	-0.218559	chr7	ENSMUST00000177836									59864240	59864333	-		17
17357148	Snord22	smallnucleolarRNA,C/Dbox22	1.34876	up	0.233912	0.0632598	0.0391409	-0.0713533	0.235613	-0.392495	chr19	ENSMUST00000083153	100127111		GO:0005634		NR_004445 // GO:0005634 // nucleus // not recorded			NR_004445	8725866	8725991	+		25
17452231	Aldh2	aldehydedehydrogenase2,mitochondrial	1.34513	up	0.277137	0.0226294	0.17737	-0.0794101	-0.0342817	-0.250381	chr5	ENSMUST00000031411|ENSMUST00000129753|ENSMUST00000133033|ENSMUST00000152945|ENSMUST00000196694|ENSMUST00000199369|ENSMUST00000200541	11669	BC005476|U07235	GO:0008152|GO:0043066|GO:0055114|GO:0001889|GO:0006068|GO:0032355|GO:0032496|GO:0032570|GO:0032870|GO:0033574|GO:0035094|GO:0055093|GO:0071398|GO:0005739|GO:0070062|GO:0005759|GO:0004029|GO:0005515|GO:0016491|GO:0016620|GO:0042802|GO:0070404	NM_001308450 // GO:0008152 // metabolic process // inferred from electronic annotation ///NM_001308450 // GO:0043066 // negative regulation of apoptotic process // not recorded ///NM_001308450 // GO:0055114 // oxidation-reduction process // inferred from electronic annotation ///NM_001308450 // GO:0001889 // liver development // inferred from electronic annotation ///NM_001308450 // GO:0006068 //…	NM_001308450 // GO:0005739 // mitochondrion // inferred from direct assay ///NM_001308450 // GO:0005739 // mitochondrion // not recorded ///NM_001308450 // GO:0070062 // extracellular exosome // not recorded ///NM_001308450 // GO:0005739 // mitochondrion // inferred from electronic annotation ///NM_001308450 // GO:0005759 // mitochondrial matrix // inferred from electronic annotation ///NM_001308…	NM_001308450 // GO:0004029 // aldehyde dehydrogenase (NAD) activity // not recorded ///NM_001308450 // GO:0005515 // protein binding // inferred from physical interaction ///NM_001308450 // GO:0016491 // oxidoreductase activity // inferred from electronic annotation ///NM_001308450 // GO:0016620 // oxidoreductase activity, acting on the aldehyde or oxo group of donors, NAD or NADP as acceptor // …	ENSMUST00000031411 // Pfam // IPR015590 // Aldehyde dehydrogenase domain///ENSMUST00000129753 // Pfam // IPR015590 // Aldehyde dehydrogenase domain///ENSMUST00000152945 // Pfam // IPR015590 // Aldehyde dehydrogenase domain///ENSMUST00000199369 // Pfam // IPR015590 // Aldehyde dehydrogenase domain///ENSMUST00000200541 // Pfam // IPR015590 // Aldehyde dehydrogenase domain///OTTMUST00000056973 // Pf…	NM_001308450///NM_009656	121566027	121593824	-	P47738///Q3U9J7///Q3U6I3///Q544B1///Q3UJW1///Q3TVM2///A0A0G2JEU1///D3YYF3///A0A0G2JFQ0///A0A0G2JF60	24	Mm.284446
17344124	1110038B12Rik	RIKENcDNA1110038B12gene[Source:MGISymbol;Acc:MGI:1916013]	1.34493	up	0.322839	0.148112	-0.00840616	-0.0105569	-0.114752	-0.435933	chr17	ENSMUST00000173811|ENSMUST00000174039		AF357376							34952240	34952309	-		13
17346461	Slc25a23	solutecarrierfamily25(mitochondrialcarrier;phosphatecarrier),member23	1.34362	up	0.117402	0.0877635	0.0681679	-0.27929	-0.175367	-0.357957	chr17	ENSMUST00000040280|ENSMUST00000163442|ENSMUST00000165187|ENSMUST00000170015|ENSMUST00000171128|ENSMUST00000171528	66972	BC017139|BC072660	GO:0002082|GO:0006810|GO:0043457|GO:0051282|GO:0051503|GO:0055085|GO:0071277|GO:0097274|GO:0005739|GO:0005743|GO:0016020|GO:0016021|GO:0005509|GO:0046872|GO:0005515	NM_025877 // GO:0002082 // regulation of oxidative phosphorylation // inferred from mutant phenotype ///NM_025877 // GO:0006810 // transport // inferred from electronic annotation ///NM_025877 // GO:0043457 // regulation of cellular respiration // inferred from mutant phenotype ///NM_025877 // GO:0051282 // regulation of sequestering of calcium ion // inferred from mutant phenotype ///NM_025877 /…	NM_025877 // GO:0005739 // mitochondrion // inferred from direct assay ///NM_025877 // GO:0005743 // mitochondrial inner membrane // inferred from electronic annotation ///NM_025877 // GO:0016020 // membrane // inferred from electronic annotation ///NM_025877 // GO:0016021 // integral component of membrane // inferred from electronic annotation ///NM_025877 // GO:0005739 // mitochondrion // infer…	NM_025877 // GO:0005509 // calcium ion binding // inferred from electronic annotation ///NM_025877 // GO:0046872 // metal ion binding // inferred from electronic annotation ///XM_011246575 // GO:0005509 // calcium ion binding // inferred from electronic annotation ///XM_011246575 // GO:0046872 // metal ion binding // inferred from electronic annotation ///XM_011246576 // GO:0005509 // calcium ion…	ENSMUST00000040280 // Pfam // IPR011992 // EF-hand domain pair///ENSMUST00000040280 // Pfam // IPR011992 // EF-hand domain pair///ENSMUST00000040280 // Pfam // IPR018108 // Mitochondrial substrate/solute carrier///ENSMUST00000040280 // Pfam // IPR018108 // Mitochondrial substrate/solute carrier///ENSMUST00000040280 // Pfam // IPR018108 // Mitochondrial substrate/solute carrier///ENSMUST0000016344…	NM_025877///XM_011246575///XM_011246576	57043711	57059863	-	Q6GQS1///Q9D908///Q9D6Q7///F6XQ75///F6X0P2///F7ANR8///F7BBH5	26	Mm.23720
17505252	Cyb5b	cytochromeb5typeB	1.34127	up	0.149114	-0.00367355	0.0776997	-0.347291	-0.161022	-0.345898	chr8	ENSMUST00000034400	66427	BC054749|BC058812|BC062980	GO:0006810|GO:0043085|GO:0055114|GO:0005739|GO:0005741|GO:0005743|GO:0016020|GO:0016021|GO:0043231|GO:0008047|GO:0020037|GO:0046872	NM_025558 // GO:0006810 // transport // inferred from electronic annotation ///NM_025558 // GO:0043085 // positive regulation of catalytic activity // not recorded ///NM_025558 // GO:0055114 // oxidation-reduction process // inferred from electronic annotation ///NM_025558 // GO:0043085 // positive regulation of catalytic activity // inferred from electronic annotation ///ENSMUST00000034400 // GO…	NM_025558 // GO:0005739 // mitochondrion // inferred from direct assay ///NM_025558 // GO:0005741 // mitochondrial outer membrane // not recorded ///NM_025558 // GO:0005743 // mitochondrial inner membrane // inferred from direct assay ///NM_025558 // GO:0016020 // membrane // not recorded ///NM_025558 // GO:0016021 // integral component of membrane // inferred from electronic annotation ///NM_025…	NM_025558 // GO:0008047 // enzyme activator activity // not recorded ///NM_025558 // GO:0020037 // heme binding // not recorded ///NM_025558 // GO:0046872 // metal ion binding // inferred from electronic annotation ///NM_025558 // GO:0008047 // enzyme activator activity // inferred from electronic annotation ///NM_025558 // GO:0020037 // heme binding // inferred from electronic annotation ///NM_0…	ENSMUST00000034400 // Pfam // IPR001199 // Cytochrome b5-like heme/steroid binding domain	NM_025558///XR_865089	107150661	107187470	+	Q9CQX2///Q3TN44///Q3TLE8///Q3TH64	22	Mm.20242
17465512	Tmem209	transmembraneprotein209	1.34106	up	0.247499	0.0218693	0.0929227	-0.160718	-0.0878258	-0.330455	chr6	ENSMUST00000064330|ENSMUST00000102991|ENSMUST00000115157|ENSMUST00000115160|ENSMUST00000138823|ENSMUST00000148638|ENSMUST00000150480|ENSMUST00000151187|ENSMUST00000154547|ENSMUST00000202269	72649	BC052187|BC057109	GO:0008150|GO:0016020|GO:0016021|GO:0005575|GO:0003674	NM_001311093 // GO:0008150 // biological_process // no biological data available ///NM_178625 // GO:0008150 // biological_process // no biological data available ///XM_006505170 // GO:0008150 // biological_process // no biological data available ///XM_006505171 // GO:0008150 // biological_process // no biological data available ///XM_006505172 // GO:0008150 // biological_process // no biological …	NM_001311093 // GO:0016020 // membrane // inferred from electronic annotation ///NM_001311093 // GO:0016021 // integral component of membrane // inferred from electronic annotation ///NM_001311093 // GO:0005575 // cellular_component // no biological data available ///NM_178625 // GO:0016020 // membrane // inferred from electronic annotation ///NM_178625 // GO:0016021 // integral component of memb…	NM_001311093 // GO:0003674 // molecular_function // no biological data available ///NM_178625 // GO:0003674 // molecular_function // no biological data available ///XM_006505170 // GO:0003674 // molecular_function // no biological data available ///XM_006505171 // GO:0003674 // molecular_function // no biological data available ///XM_006505172 // GO:0003674 // molecular_function // no biological …	ENSMUST00000064330 // Pfam // IPR019176 // Cytochrome B561-related///ENSMUST00000064330 // Pfam // IPR019176 // Cytochrome B561-related///ENSMUST00000102991 // Pfam // IPR019176 // Cytochrome B561-related///ENSMUST00000102991 // Pfam // IPR019176 // Cytochrome B561-related///ENSMUST00000115157 // Pfam // IPR019176 // Cytochrome B561-related///ENSMUST00000115160 // Pfam // IPR019176 // Cytochrome …	NM_001311093///NM_178625///XM_006505170///XM_006505171///XM_006505172///XM_006505173///XM_011241080	30479057	30509783	-	Q8BRG8///Q8C214///F8WGT2///D3YZT2	36	Mm.45418
17495088	Rnf141	ringfingerprotein141	1.33756	up	0.0995105	0.0504328	0.237844	-0.290167	-0.0712083	-0.18176	chr7	ENSMUST00000106682|ENSMUST00000175648|ENSMUST00000175981|ENSMUST00000176048|ENSMUST00000176210|ENSMUST00000176716|ENSMUST00000176746|ENSMUST00000177236|ENSMUST00000177462|ENSMUST00000177520	67150	AF353167|BC018553	GO:0006355|GO:0051865|GO:0005575|GO:0016020|GO:0003677|GO:0004842|GO:0008270|GO:0046872	NM_025999 // GO:0006355 // regulation of transcription, DNA-templated // inferred from direct assay ///NM_025999 // GO:0051865 // protein autoubiquitination // not recorded ///NM_025999 // GO:0051865 // protein autoubiquitination // ---///NM_025999 // GO:0051865 // protein autoubiquitination // inferred from electronic annotation ///XM_006508123 // GO:0006355 // regulation of transcription, DNA-t…	NM_025999 // GO:0005575 // cellular_component // no biological data available ///NM_025999 // GO:0016020 // membrane // inferred from electronic annotation ///XM_006508123 // GO:0005575 // cellular_component // no biological data available ///XM_006508123 // GO:0016020 // membrane // inferred from electronic annotation ///XM_006508124 // GO:0005575 // cellular_component // no biological data avai…	NM_025999 // GO:0003677 // DNA binding // inferred from direct assay ///NM_025999 // GO:0004842 // ubiquitin-protein transferase activity // not recorded ///NM_025999 // GO:0008270 // zinc ion binding // inferred from electronic annotation ///NM_025999 // GO:0046872 // metal ion binding // inferred from electronic annotation ///NM_025999 // GO:0004842 // ubiquitin-protein transferase activity // …	ENSMUST00000106682 // Pfam // IPR001841 // Zinc finger, RING-type///ENSMUST00000175981 // Pfam // IPR001841 // Zinc finger, RING-type///ENSMUST00000176210 // Pfam // IPR018957 // Zinc finger, C3HC4 RING-type///ENSMUST00000177236 // Pfam // IPR001841 // Zinc finger, RING-type///OTTMUST00000110849 // Pfam // IPR018957 // Zinc finger, C3HC4 RING-type///OTTMUST00000110850 // Pfam // IPR018957 // Zinc…	NM_025999///XM_006508123///XM_006508124///XM_006508125///XM_011241881///XR_869742	110816535	110844405	-	Q99MB7///Q3U464///H3BJB4///H3BJX9///H3BJU0///H3BK28///H3BKH1///H3BJE9	27	Mm.96867
17378827	Lbp	lipopolysaccharidebindingprotein	1.33591	up	0.392732	-0.71986	0.137836	-0.0409877	0.09798	-0.279985	chr2	ENSMUST00000016168|ENSMUST00000109491|ENSMUST00000129811|ENSMUST00000146600|ENSMUST00000152541	16803	AJ010736|BC004795	GO:0002232|GO:0002281|GO:0002376|GO:0006810|GO:0006869|GO:0006953|GO:0015920|GO:0031663|GO:0032490|GO:0032496|GO:0032720|GO:0032722|GO:0032755|GO:0032757|GO:0032760|GO:0034145|GO:0042535|GO:0042742|GO:0043032|GO:0044130|GO:0045087|GO:0050829|GO:0050830|GO:0060100|GO:0060265|GO:0071222|GO:0071223|GO:0090023|GO:0090559|GO:0001889|GO:0008228|GO:0005576|GO:0005615|GO:0009986|GO:0070062|GO:0001530|GO:…	NM_008489 // GO:0002232 // leukocyte chemotaxis involved in inflammatory response // inferred from mutant phenotype ///NM_008489 // GO:0002281 // macrophage activation involved in immune response // inferred from direct assay ///NM_008489 // GO:0002281 // macrophage activation involved in immune response // not recorded ///NM_008489 // GO:0002376 // immune system process // inferred from electron…	NM_008489 // GO:0005576 // extracellular region // inferred from electronic annotation ///NM_008489 // GO:0005615 // extracellular space // inferred from direct assay ///NM_008489 // GO:0005615 // extracellular space // not recorded ///NM_008489 // GO:0009986 // cell surface // inferred from direct assay ///NM_008489 // GO:0009986 // cell surface // not recorded ///NM_008489 // GO:0070062 // extr…	NM_008489 // GO:0001530 // lipopolysaccharide binding // inferred from direct assay ///NM_008489 // GO:0001530 // lipopolysaccharide binding // not recorded ///NM_008489 // GO:0005102 // receptor binding // inferred from direct assay ///NM_008489 // GO:0008289 // lipid binding // inferred from electronic annotation ///NM_008489 // GO:0070891 // lipoteichoic acid binding // not recorded ///NM_0084…	ENSMUST00000016168 // Pfam // IPR001124 // Lipid-binding serum glycoprotein, C-terminal///ENSMUST00000016168 // Pfam // IPR017942 // Lipid-binding serum glycoprotein, N-terminal///ENSMUST00000109491 // Pfam // IPR017942 // Lipid-binding serum glycoprotein, N-terminal///ENSMUST00000129811 // Pfam // IPR001124 // Lipid-binding serum glycoprotein, C-terminal///OTTMUST00000037860 // Pfam // IPR001124…	NM_008489	158306493	158332852	+	Q61805///A2AC65///F6XKX9	30	Mm.218846
17270354	Gfap|Gm39395	glialfibrillaryacidicprotein|predictedgene,39395	1.33589	up	0.18418	0.172878	0.118201	-0.308281	-0.282603	-0.299599	chr11	ENSMUST00000067444|ENSMUST00000077902|ENSMUST00000127909	14580///105243489	AF332061|AF332062|BC139357|BC139358	GO:0009611|GO:0010625|GO:0010977|GO:0014002|GO:0030198|GO:0031102|GO:0045103|GO:0045109|GO:0051580|GO:0060020|GO:0060252|GO:0060291|GO:1904714|GO:0005737|GO:0005882|GO:0016020|GO:0042995|GO:0043209|GO:0044297|GO:0097386|GO:0097449|GO:0097450|GO:0005622|GO:0005178|GO:0005198|GO:0005200|GO:0005515|GO:0019900|GO:0001948	NM_001131020 // GO:0009611 // response to wounding // not recorded ///NM_001131020 // GO:0010625 // positive regulation of Schwann cell proliferation // inferred from mutant phenotype ///NM_001131020 // GO:0010977 // negative regulation of neuron projection development // inferred from genetic interaction ///NM_001131020 // GO:0010977 // negative regulation of neuron projection development // inf…	NM_001131020 // GO:0005737 // cytoplasm // inferred from direct assay ///NM_001131020 // GO:0005737 // cytoplasm // not recorded ///NM_001131020 // GO:0005882 // intermediate filament // inferred from direct assay ///NM_001131020 // GO:0016020 // membrane // inferred from direct assay ///NM_001131020 // GO:0042995 // cell projection // inferred from direct assay ///NM_001131020 // GO:0043209 // m…	NM_001131020 // GO:0005178 // integrin binding // not recorded ///NM_001131020 // GO:0005198 // structural molecule activity // inferred from mutant phenotype ///NM_001131020 // GO:0005200 // structural constituent of cytoskeleton // not recorded ///NM_001131020 // GO:0005515 // protein binding // inferred from physical interaction ///NM_001131020 // GO:0019900 // kinase binding // not recorded /…	ENSMUST00000067444 // Pfam // IPR001664 // Intermediate filament protein///ENSMUST00000067444 // Pfam // IPR006821 // Intermediate filament head, DNA-binding domain///ENSMUST00000077902 // Pfam // IPR001664 // Intermediate filament protein///ENSMUST00000077902 // Pfam // IPR006821 // Intermediate filament head, DNA-binding domain///OTTMUST00000006346 // Pfam // IPR001664 // Intermediate filament …	NM_001131020///NM_010277///XR_388347///XR_864190///XR_880234	102887336	102900912	-	P03995///A0MTM0	22	Mm.1239
17419411	Snord99	smallnucleolarRNA,C/Dbox99	1.33545	up	0.229501	0.142622	0.1087	-0.109991	-0.073384	-0.308624	chr4	ENSMUST00000116965|ENSMUST00000126380|ENSMUST00000144705	100217437							NR_028537	132310691	132310764	+		24
17276934	Ttc9	tetratricopeptiderepeatdomain9	1.33472	up	0.030276	0.134942	0.118992	-0.225198	-0.0148484	-0.297545	chr12	ENSMUST00000036116	69480	BC139242|BC139244	GO:0000413|GO:0061077|GO:0005737|GO:0005789|GO:0003755|GO:0005528	NM_001033149 // GO:0000413 // protein peptidyl-prolyl isomerization // not recorded ///NM_001033149 // GO:0061077 // chaperone-mediated protein folding // not recorded ///NM_001033149 // GO:0000413 // protein peptidyl-prolyl isomerization // ---///NM_001033149 // GO:0061077 // chaperone-mediated protein folding // ---///XM_006516202 // GO:0000413 // protein peptidyl-prolyl isomerization // not re…	NM_001033149 // GO:0005737 // cytoplasm // not recorded ///NM_001033149 // GO:0005789 // endoplasmic reticulum membrane // not recorded ///NM_001033149 // GO:0005789 // endoplasmic reticulum membrane // ---///XM_006516202 // GO:0005737 // cytoplasm // not recorded ///XM_006516202 // GO:0005789 // endoplasmic reticulum membrane // not recorded ///XM_006516202 // GO:0005789 // endoplasmic reticulum…	NM_001033149 // GO:0003755 // peptidyl-prolyl cis-trans isomerase activity // not recorded ///NM_001033149 // GO:0005528 // FK506 binding // not recorded ///NM_001033149 // GO:0003755 // peptidyl-prolyl cis-trans isomerase activity // ---///NM_001033149 // GO:0005528 // FK506 binding // ---///XM_006516202 // GO:0003755 // peptidyl-prolyl cis-trans isomerase activity // not recorded ///XM_00651620…	ENSMUST00000036116 // Pfam // IPR001440 // Tetratricopeptide repeat 1	NM_001033149///XM_006516202	81631226	81664941	+	Q3V038	21	Mm.130002
17506510	Snord68|Rpl13	smallnucleolarRNA,C/Dbox68|ribosomalproteinL13	1.33069	up	0.3089	0.16793	-0.016717	-0.316021	-0.0973116	-0.428894	chr8	ENSMUST00000129311|ENSMUST00000082516	100302565///270106	BC083148	GO:0006412|GO:0005622|GO:0005634|GO:0005730|GO:0005737|GO:0005840|GO:0016020|GO:0022625|GO:0030529|GO:0003735|GO:0044822|GO:0003723	ENSMUST00000129311 // GO:0006412 // translation // inferred from electronic annotation ///ENSMUST00000129311 // GO:0006412 // translation // ---///BC083148 // GO:0006412 // translation // inferred from electronic annotation ///BC083148 // GO:0006412 // translation // ---///OTTMUST00000039780 // GO:0006412 // translation // inferred from electronic annotation ///OTTMUST00000039780 // GO:0006412 //…	ENSMUST00000129311 // GO:0005622 // intracellular // inferred from electronic annotation ///ENSMUST00000129311 // GO:0005634 // nucleus // not recorded ///ENSMUST00000129311 // GO:0005730 // nucleolus // not recorded ///ENSMUST00000129311 // GO:0005737 // cytoplasm // not recorded ///ENSMUST00000129311 // GO:0005840 // ribosome // inferred from electronic annotation ///ENSMUST00000129311 // GO:00…	ENSMUST00000129311 // GO:0003735 // structural constituent of ribosome // inferred from electronic annotation ///ENSMUST00000129311 // GO:0044822 // poly(A) RNA binding // not recorded ///ENSMUST00000129311 // GO:0003723 // RNA binding // ---///ENSMUST00000129311 // GO:0003735 // structural constituent of ribosome // ---///ENSMUST00000129311 // GO:0044822 // poly(A) RNA binding // ---///BC083148 …		NR_028128	123103038	123103123	+	P47963///Q5RKP3	11	Mm.319719
17300251	Abhd4	abhydrolasedomaincontaining4	1.33038	up	0.126009	0.092907	0.123535	-0.242122	-0.199748	-0.288305	chr14	ENSMUST00000041197|ENSMUST00000180359|ENSMUST00000196699|ENSMUST00000197605|ENSMUST00000197802|ENSMUST00000197807|ENSMUST00000199068|ENSMUST00000199338	105501	BC017532	GO:0006629|GO:0016042|GO:0019915|GO:0055088|GO:0005811|GO:0004620|GO:0010296|GO:0016298|GO:0016787|GO:0018731|GO:0018732|GO:0018733|GO:0018734|GO:0034892|GO:0035460|GO:0043905|GO:0043906|GO:0043907|GO:0043908|GO:0047376|GO:0050253|GO:0052689|GO:0052767|GO:0052768|GO:0080030|GO:0080031|GO:0080032	NM_001205181 // GO:0006629 // lipid metabolic process // not recorded ///NM_001205181 // GO:0016042 // lipid catabolic process // inferred from electronic annotation ///NM_001205181 // GO:0019915 // lipid storage // not recorded ///NM_001205181 // GO:0055088 // lipid homeostasis // not recorded ///NM_001205181 // GO:0006629 // lipid metabolic process // ---///NM_001205181 // GO:0006629 // lipid m…	NM_001205181 // GO:0005811 // lipid particle // not recorded ///NM_001205181 // GO:0005811 // lipid particle // ---///NM_134076 // GO:0005811 // lipid particle // not recorded ///NM_134076 // GO:0005811 // lipid particle // ---///XM_006518367 // GO:0005811 // lipid particle // not recorded ///XM_006518367 // GO:0005811 // lipid particle // ---///XR_383129 // GO:0005811 // lipid particle // not re…	NM_001205181 // GO:0004620 // phospholipase activity // inferred from electronic annotation ///NM_001205181 // GO:0010296 // prenylcysteine methylesterase activity // inferred from electronic annotation ///NM_001205181 // GO:0016298 // lipase activity // inferred from electronic annotation ///NM_001205181 // GO:0016787 // hydrolase activity // inferred from electronic annotation ///NM_001205181 /…	ENSMUST00000041197 // Pfam // IPR000073 // Alpha/beta hydrolase fold-1///ENSMUST00000180359 // Pfam // IPR000073 // Alpha/beta hydrolase fold-1///ENSMUST00000197605 // Pfam // IPR000073 // Alpha/beta hydrolase fold-1///ENSMUST00000199068 // Pfam // IPR000073 // Alpha/beta hydrolase fold-1///OTTMUST00000134047 // Pfam // IPR000073 // Alpha/beta hydrolase fold-1///OTTMUST00000134049 // Pfam // IPR0…	NM_001205181///NM_134076///XM_006518367///XR_383129	54254129	54269169	+	Q8VD66///Q3U7M5///Q8C0M2///Q99KW5///A0A0G2JFC7///A0A0G2JEC8///A0A0G2JE28///A0A0G2JDM2///A0A0G2JGK5	26	Mm.28771
17461852	Slc6a11	solutecarrierfamily6(neurotransmittertransporter,GABA),member11	1.32967	up	0.377447	0.0573756	0.131396	-0.151027	-0.182536	-0.279675	chr6	ENSMUST00000032451|ENSMUST00000203105	243616		GO:0006810|GO:0006836|GO:0015812|GO:0007268|GO:0007420|GO:0042493|GO:0055085|GO:0005737|GO:0005887|GO:0016020|GO:0016021|GO:0042995|GO:0043005|GO:0005328|GO:0005332|GO:0015293|GO:0042165	NM_172890 // GO:0006810 // transport // inferred from electronic annotation ///NM_172890 // GO:0006836 // neurotransmitter transport // not recorded ///NM_172890 // GO:0015812 // gamma-aminobutyric acid transport // not recorded ///NM_172890 // GO:0006836 // neurotransmitter transport // ---///NM_172890 // GO:0006836 // neurotransmitter transport // inferred from electronic annotation ///NM_17289…	NM_172890 // GO:0005737 // cytoplasm // not recorded ///NM_172890 // GO:0005887 // integral component of plasma membrane // inferred from electronic annotation ///NM_172890 // GO:0016020 // membrane // not recorded ///NM_172890 // GO:0016021 // integral component of membrane // inferred from electronic annotation ///NM_172890 // GO:0042995 // cell projection // not recorded ///NM_172890 // GO:000…	NM_172890 // GO:0005328 // neurotransmitter:sodium symporter activity // inferred from electronic annotation ///NM_172890 // GO:0005332 // gamma-aminobutyric acid:sodium symporter activity // not recorded ///NM_172890 // GO:0015293 // symporter activity // inferred from electronic annotation ///NM_172890 // GO:0042165 // neurotransmitter binding // not recorded ///NM_172890 // GO:0005332 // gamma…	ENSMUST00000032451 // Pfam // IPR000175 // Sodium:neurotransmitter symporter///OTTMUST00000139676 // Pfam // IPR000175 // Sodium:neurotransmitter symporter	NM_172890	114131241	114249886	+	P31650///Q8BKG0	23	Mm.44683
17499932	Slc20a2	solutecarrierfamily20,member2	1.32843	up	0.343517	0.118238	0.17902	-0.174688	-0.0855985	-0.230698	chr8	ENSMUST00000067786	20516	AF196476|BC046510|U62559	GO:0006810|GO:0006811|GO:0006814|GO:0006817|GO:0016032|GO:0035435|GO:0035725|GO:0005886|GO:0005887|GO:0016020|GO:0016021|GO:0070062|GO:0005315|GO:0015293|GO:0015319	NM_011394 // GO:0006810 // transport // inferred from electronic annotation ///NM_011394 // GO:0006811 // ion transport // inferred from electronic annotation ///NM_011394 // GO:0006814 // sodium ion transport // inferred from electronic annotation ///NM_011394 // GO:0006817 // phosphate ion transport // inferred from electronic annotation ///NM_011394 // GO:0016032 // viral process // inferred f…	NM_011394 // GO:0005886 // plasma membrane // inferred from electronic annotation ///NM_011394 // GO:0005887 // integral component of plasma membrane // not recorded ///NM_011394 // GO:0016020 // membrane // inferred from electronic annotation ///NM_011394 // GO:0016021 // integral component of membrane // inferred from electronic annotation ///NM_011394 // GO:0070062 // extracellular exosome // …	NM_011394 // GO:0005315 // inorganic phosphate transmembrane transporter activity // not recorded ///NM_011394 // GO:0015293 // symporter activity // inferred from electronic annotation ///NM_011394 // GO:0015319 // sodium:inorganic phosphate symporter activity // not recorded ///NM_011394 // GO:0005315 // inorganic phosphate transmembrane transporter activity // ---///NM_011394 // GO:0005315 // …	ENSMUST00000067786 // Pfam // IPR001204 // Phosphate transporter	NM_011394///XM_006509043///XM_006509044///XM_011242129	22476700	22569616	+	Q80UP8///P70455	19	Mm.323901
17424468	Fam205a1	familywithsequencesimilarity205,memberA1	1.32841	up	0.128445	0.428571	0.200254	-0.200366	-0.194428	-0.209442	chr4	ENSMUST00000107981	433698		GO:0008150|GO:0005634|GO:0005575|GO:0003674	ENSMUST00000107981 // GO:0008150 // biological_process // no biological data available ///OTTMUST00000015038 // GO:0008150 // biological_process // no biological data available	XM_011250061 // GO:0005634 // nucleus // not recorded ///ENSMUST00000107981 // GO:0005575 // cellular_component // no biological data available ///OTTMUST00000015038 // GO:0005575 // cellular_component // no biological data available	ENSMUST00000107981 // GO:0003674 // molecular_function // no biological data available ///OTTMUST00000015038 // GO:0003674 // molecular_function // no biological data available	ENSMUST00000107981 // Pfam // IPR027970 // Domain of unknown function DUF4599	XM_011250061	42781928	42856771	-	A2AKP6	8
17518312	Snord16a	smallnucleolarRNA,C/Dbox16A	1.32647	up	0.363675	0.0451732	0.0507586	-0.137071	0.0419035	-0.356828	chr9	ENSMUST00000083895	100217453							NR_028548	64175423	64175522	+		15
17314888	Gpd1	glycerol-3-phosphatedehydrogenase1(soluble)	1.32611	up	0.342943	0.221264	0.146185	-0.345469	-0.191133	-0.261014	chr15	ENSMUST00000023760|ENSMUST00000161768|ENSMUST00000162194	14555	BC019391|J02655	GO:0005975|GO:0006072|GO:0006094|GO:0006116|GO:0006127|GO:0006734|GO:0045821|GO:0046168|GO:0046486|GO:0055114|GO:0071320|GO:0071356|GO:0005737|GO:0005739|GO:0005829|GO:0009331|GO:0070062|GO:0004367|GO:0004368|GO:0016491|GO:0016616|GO:0042803|GO:0051287	NM_010271 // GO:0005975 // carbohydrate metabolic process // not recorded ///NM_010271 // GO:0006072 // glycerol-3-phosphate metabolic process // inferred from mutant phenotype ///NM_010271 // GO:0006072 // glycerol-3-phosphate metabolic process // not recorded ///NM_010271 // GO:0006094 // gluconeogenesis // inferred from mutant phenotype ///NM_010271 // GO:0006116 // NADH oxidation // inferred …	NM_010271 // GO:0005737 // cytoplasm // inferred from electronic annotation ///NM_010271 // GO:0005739 // mitochondrion // inferred from direct assay ///NM_010271 // GO:0005829 // cytosol // not recorded ///NM_010271 // GO:0009331 // glycerol-3-phosphate dehydrogenase complex // traceable author statement ///NM_010271 // GO:0070062 // extracellular exosome // not recorded ///NM_010271 // GO:00058…	NM_010271 // GO:0004367 // glycerol-3-phosphate dehydrogenase [NAD+] activity // inferred from direct assay ///NM_010271 // GO:0004367 // glycerol-3-phosphate dehydrogenase [NAD+] activity // not recorded ///NM_010271 // GO:0004368 // glycerol-3-phosphate dehydrogenase activity // not recorded ///NM_010271 // GO:0016491 // oxidoreductase activity // inferred from electronic annotation ///NM_01027…	ENSMUST00000023760 // Pfam // IPR006109 // Glycerol-3-phosphate dehydrogenase, NAD-dependent, C-terminal///ENSMUST00000023760 // Pfam // IPR011128 // Glycerol-3-phosphate dehydrogenase, NAD-dependent, N-terminal///ENSMUST00000162194 // Pfam // IPR006109 // Glycerol-3-phosphate dehydrogenase, NAD-dependent, C-terminal///ENSMUST00000162194 // Pfam // IPR011128 // Glycerol-3-phosphate dehydrogenase,…	NM_010271	99717515	99725008	+	P13707///E0CXN5	18	Mm.252391
17406752	Slc25a44	solutecarrierfamily25,member44	1.32589	up	0.245307	0.114044	0.0727067	-0.339214	-0.219157	-0.334255	chr3	ENSMUST00000057935|ENSMUST00000168755|ENSMUST00000193433|ENSMUST00000195657	229517	BC012234|BC052771	GO:0006810|GO:0055085|GO:0008150|GO:0005739|GO:0005743|GO:0016020|GO:0016021|GO:0003674	NM_001145876 // GO:0006810 // transport // inferred from electronic annotation ///NM_001145876 // GO:0055085 // transmembrane transport // inferred from electronic annotation ///NM_001145876 // GO:0008150 // biological_process // no biological data available ///NM_001145877 // GO:0006810 // transport // inferred from electronic annotation ///NM_001145877 // GO:0055085 // transmembrane transport /…	NM_001145876 // GO:0005739 // mitochondrion // inferred from direct assay ///NM_001145876 // GO:0005743 // mitochondrial inner membrane // inferred from electronic annotation ///NM_001145876 // GO:0016020 // membrane // inferred from electronic annotation ///NM_001145876 // GO:0016021 // integral component of membrane // inferred from electronic annotation ///NM_001145876 // GO:0005739 // mitocho…	NM_001145876 // GO:0003674 // molecular_function // no biological data available ///NM_001145877 // GO:0003674 // molecular_function // no biological data available ///NM_001281795 // GO:0003674 // molecular_function // no biological data available ///NM_178696 // GO:0003674 // molecular_function // no biological data available ///XM_006501347 // GO:0003674 // molecular_function // no biological …	ENSMUST00000057935 // Pfam // IPR018108 // Mitochondrial substrate/solute carrier///ENSMUST00000057935 // Pfam // IPR018108 // Mitochondrial substrate/solute carrier///ENSMUST00000057935 // Pfam // IPR018108 // Mitochondrial substrate/solute carrier///ENSMUST00000168755 // Pfam // IPR018108 // Mitochondrial substrate/solute carrier///ENSMUST00000168755 // Pfam // IPR018108 // Mitochondrial substr…	NM_001145876///NM_001145877///NM_001281795///NM_178696///XM_006501347	88410495	88425139	-	Q8BGF9///Q3TNN4///Q3TMC4///Q3TE12///Q3TDQ9///Q05DJ3	23	Mm.301740
17327030	Olig2	oligodendrocytetranscriptionfactor2	1.32458	up	0.117444	0.177957	0.195864	-0.144583	-0.108004	-0.209671	chr16	ENSMUST00000035608	50913	AB038697|BC051967	GO:0000122|GO:0006351|GO:0006355|GO:0007275|GO:0007399|GO:0021522|GO:0021529|GO:0021530|GO:0021794|GO:0042552|GO:0045665|GO:0048663|GO:0048709|GO:0048714|GO:0021778|GO:0030182|GO:0005634|GO:0005667|GO:0005737|GO:0003677|GO:0003700|GO:0003705|GO:0005515|GO:0042803|GO:0046983|GO:0071837	NM_016967 // GO:0000122 // negative regulation of transcription from RNA polymerase II promoter // inferred from direct assay ///NM_016967 // GO:0006351 // transcription, DNA-templated // inferred from electronic annotation ///NM_016967 // GO:0006355 // regulation of transcription, DNA-templated // inferred from direct assay ///NM_016967 // GO:0006355 // regulation of transcription, DNA-templated…	NM_016967 // GO:0005634 // nucleus // inferred from direct assay ///NM_016967 // GO:0005667 // transcription factor complex // inferred from sequence or structural similarity ///NM_016967 // GO:0005737 // cytoplasm // inferred from direct assay ///NM_016967 // GO:0005634 // nucleus // inferred from electronic annotation ///NM_016967 // GO:0005737 // cytoplasm // inferred from electronic annotatio…	NM_016967 // GO:0003677 // DNA binding // inferred from electronic annotation ///NM_016967 // GO:0003700 // transcription factor activity, sequence-specific DNA binding // inferred from direct assay ///NM_016967 // GO:0003700 // transcription factor activity, sequence-specific DNA binding // inferred from sequence or structural similarity ///NM_016967 // GO:0003705 // transcription factor activit…	ENSMUST00000035608 // Pfam // IPR011598 // Myc-type, basic helix-loop-helix (bHLH) domain///OTTMUST00000047388 // Pfam // IPR011598 // Myc-type, basic helix-loop-helix (bHLH) domain	NM_016967	91225550	91228677	+	Q9EQW6///Q542S0	24	Mm.37289
17232525	Tspyl4	TSPY-like4	1.3241	up	0.229567	0.160177	0.160281	-0.14276	-0.217785	-0.244736	chr10	ENSMUST00000047935	72480	BC017540|BC030922|BC034656	GO:0006334|GO:0008150|GO:0005634|GO:0005575|GO:0003674|GO:0005515	NM_030203 // GO:0006334 // nucleosome assembly // inferred from electronic annotation ///NM_030203 // GO:0008150 // biological_process // no biological data available ///ENSMUST00000047935 // GO:0006334 // nucleosome assembly // inferred from electronic annotation ///ENSMUST00000047935 // GO:0008150 // biological_process // no biological data available ///BC017540 // GO:0006334 // nucleosome asse…	NM_030203 // GO:0005634 // nucleus // inferred from electronic annotation ///NM_030203 // GO:0005575 // cellular_component // no biological data available ///ENSMUST00000047935 // GO:0005634 // nucleus // inferred from electronic annotation ///ENSMUST00000047935 // GO:0005575 // cellular_component // no biological data available ///BC017540 // GO:0005634 // nucleus // inferred from electronic ann…	NM_030203 // GO:0003674 // molecular_function // no biological data available ///ENSMUST00000047935 // GO:0005515 // protein binding // inferred from electronic annotation ///ENSMUST00000047935 // GO:0003674 // molecular_function // no biological data available ///BC017540 // GO:0003674 // molecular_function // no biological data available ///BC030922 // GO:0003674 // molecular_function // no bio…	ENSMUST00000047935 // Pfam // IPR002164 // Nucleosome assembly protein (NAP)///OTTMUST00000056298 // Pfam // IPR002164 // Nucleosome assembly protein (NAP)	NM_030203	34297421	34301320	+	Q8VD63///Q8K0N1///Q8BZJ5///Q8BZN5	21	Mm.21485
17516036	Hepacam	hepatocytecelladhesionmolecule	1.3234	up	0.104307	0.0761668	0.135766	-0.222177	-0.189065	-0.268486	chr9	ENSMUST00000051839	72927	BC139057|BC139058	GO:0007049|GO:0007050|GO:0007155|GO:0034613|GO:0040008|GO:0005737|GO:0005911|GO:0016020|GO:0016021|GO:0030424|GO:0005515	NM_175189 // GO:0007049 // cell cycle // inferred from electronic annotation ///NM_175189 // GO:0007050 // cell cycle arrest // inferred from electronic annotation ///NM_175189 // GO:0007155 // cell adhesion // inferred from electronic annotation ///NM_175189 // GO:0034613 // cellular protein localization // inferred from direct assay ///NM_175189 // GO:0040008 // regulation of growth // inferred…	NM_175189 // GO:0005737 // cytoplasm // inferred from electronic annotation ///NM_175189 // GO:0005911 // cell-cell junction // not recorded ///NM_175189 // GO:0016020 // membrane // inferred from direct assay ///NM_175189 // GO:0016021 // integral component of membrane // inferred from electronic annotation ///NM_175189 // GO:0030424 // axon // not recorded ///NM_175189 // GO:0005911 // cell-cel…	NM_175189 // GO:0005515 // protein binding // inferred from physical interaction ///XM_006510638 // GO:0005515 // protein binding // inferred from physical interaction ///ENSMUST00000051839 // GO:0005515 // protein binding // inferred from physical interaction ///BC139057 // GO:0005515 // protein binding // inferred from physical interaction ///BC139058 // GO:0005515 // protein binding // inferre…	ENSMUST00000051839 // Pfam // IPR013106 // Immunoglobulin V-set domain///OTTMUST00000040747 // Pfam // IPR013098 // Immunoglobulin I-set///OTTMUST00000040747 // Pfam // IPR013106 // Immunoglobulin V-set domain///OTTMUST00000040747 // Pfam // IPR013151 // Immunoglobulin	NM_175189///XM_006510638	37367368	37386572	+	Q640R3///B2RSY3	25	Mm.266133
17549214			1.32308	up	0.290916	0.1828	0.0940232	-0.253842	-0.171757	-0.309874	gi301172013	ENSMUST00000028100|ENSMUST00000050542|ENSMUST00000122565		BC055805|BC059708|BC060145|BC138622|BC138623						NM_001276350///NM_027497///NR_035446	1	83	+		22
17221191	Snord87	smallnucleolarRNA,C/Dbox87	1.32207	up	0.222823	0.123028	0.0433888	0.0151431	-0.0198631	-0.359408	chr1	ENSMUST00000175437	266793		GO:0005730|GO:0030562		NR_004410 // GO:0005730 // nucleolus // not recorded	NR_004410 // GO:0030562 // rRNA 2'-O-ribose methylation guide activity // not recorded		NR_004410	9942463	9942549	-		18
17217101	Slc41a1	solutecarrierfamily41,member1	1.32113	up	0.155029	0.169416	0.206973	-0.419156	-0.225144	-0.194798	chr1	ENSMUST00000086559|ENSMUST00000132585|ENSMUST00000146360	98396	BC096596|BC116280|BC116281	GO:0006810|GO:0006811|GO:0006812|GO:0055085|GO:0098655|GO:0008150|GO:0005886|GO:0016020|GO:0016021|GO:0005575|GO:0008324|GO:0003674	NM_173865 // GO:0006810 // transport // inferred from electronic annotation ///NM_173865 // GO:0006811 // ion transport // inferred from electronic annotation ///NM_173865 // GO:0006812 // cation transport // inferred from electronic annotation ///NM_173865 // GO:0055085 // transmembrane transport // not recorded ///NM_173865 // GO:0055085 // transmembrane transport // ---///NM_173865 // GO:00986…	NM_173865 // GO:0005886 // plasma membrane // not recorded ///NM_173865 // GO:0016020 // membrane // inferred from electronic annotation ///NM_173865 // GO:0016021 // integral component of membrane // inferred from electronic annotation ///NM_173865 // GO:0005886 // plasma membrane // ---///ENSMUST00000086559 // GO:0005886 // plasma membrane // not recorded ///ENSMUST00000086559 // GO:0016020 // …	NM_173865 // GO:0008324 // cation transmembrane transporter activity // inferred from electronic annotation ///NM_173865 // GO:0003674 // molecular_function // no biological data available ///ENSMUST00000086559 // GO:0008324 // cation transmembrane transporter activity // inferred from electronic annotation ///ENSMUST00000086559 // GO:0003674 // molecular_function // no biological data available …	ENSMUST00000086559 // Pfam // IPR006667 // SLC41 divalent cation transporters, integral membrane domain///ENSMUST00000086559 // Pfam // IPR006667 // SLC41 divalent cation transporters, integral membrane domain///OTTMUST00000051727 // Pfam // IPR006667 // SLC41 divalent cation transporters, integral membrane domain///OTTMUST00000051727 // Pfam // IPR006667 // SLC41 divalent cation transporters, in…	NM_173865	131827493	131848865	+	Q8BJA2	21	Mm.389181
17350677	9330117O12Rik	RIKENcDNA9330117O12gene	1.32091	up	0.267196	0.192619	0.173851	0.0673755	-0.191613	-0.22768	chr18		328957							NR_045400	54611744	54639870	+		21
17258023	Ttyh2	tweetyhomolog2(Drosophila)	1.31949	up	0.158832	0.219724	0.0662807	-0.137952	-0.196144	-0.333695	chr11	ENSMUST00000045779|ENSMUST00000141111	117160	AF329682|BC060740	GO:0006810|GO:0006811|GO:0006821|GO:0008150|GO:1902476|GO:0005886|GO:0016020|GO:0016021|GO:0034707|GO:0005254|GO:0003674|GO:0005515	NM_053273 // GO:0006810 // transport // inferred from electronic annotation ///NM_053273 // GO:0006811 // ion transport // inferred from electronic annotation ///NM_053273 // GO:0006821 // chloride transport // inferred from electronic annotation ///NM_053273 // GO:0008150 // biological_process // no biological data available ///NM_053273 // GO:1902476 // chloride transmembrane transport // infer…	NM_053273 // GO:0005886 // plasma membrane // inferred from electronic annotation ///NM_053273 // GO:0016020 // membrane // inferred from electronic annotation ///NM_053273 // GO:0016021 // integral component of membrane // inferred from sequence or structural similarity ///NM_053273 // GO:0034707 // chloride channel complex // inferred from electronic annotation ///NM_053273 // GO:0016021 // int…	NM_053273 // GO:0005254 // chloride channel activity // inferred from electronic annotation ///NM_053273 // GO:0003674 // molecular_function // no biological data available ///ENSMUST00000045779 // GO:0005254 // chloride channel activity // inferred from electronic annotation ///ENSMUST00000045779 // GO:0005515 // protein binding // inferred from electronic annotation ///ENSMUST00000045779 // GO:…	ENSMUST00000045779 // Pfam // IPR006990 // Tweety///OTTMUST00000007222 // Pfam // IPR006990 // Tweety	NM_053273///XM_006544788	114675431	114720984	+	Q3TH73	29	Mm.271934
17520167	Gm24463	predictedgene,24463	1.31769	up	0.231406	0.13112	0.192492	0.00599798	-0.202151	-0.20552	chr9	ENSMUST00000178154|ENSMUST00000178417|ENSMUST00000177583|ENSMUST00000180982|ENSMUST00000182872|ENSMUST00000101993|ENSMUST00000178497|ENSMUST00000183045|ENSMUST00000188198	102632389	AB116376|AF357374						XR_379689///XR_379690///XR_379691	89075336	89075407	+		25
17529555	Snord50a|Gm24463|Snhg5	smallnucleolarRNA,C/Dbox50A[Source:MGISymbol;Acc:MGI:5454899]|predictedgene,24463[Source:MGISymbol;Acc:MGI:5454240]|smallnucleolarRNAhostgene5[Source:MGISymbol;Acc:MGI:1919905]	1.31769	up	0.231406	0.13112	0.192492	0.00599798	-0.202151	-0.20552	chr9	ENSMUST00000178154|ENSMUST00000178417|ENSMUST00000182872|ENSMUST00000177583|ENSMUST00000180982|ENSMUST00000101993|ENSMUST00000178497|ENSMUST00000183045|ENSMUST00000188198		AB116376|AF357374						XR_379689///XR_379690///XR_379691	88521529	88521600	-		25
17349926	Pcdhb17	protocadherinbeta17	1.31666	up	0.132825	0.135007	0.0371027	-0.141708	-0.235807	-0.359785	chr18	ENSMUST00000053856	93888	AF326310|AK122533|AY013778|BC017149	GO:0007155|GO:0007156|GO:0005886|GO:0016020|GO:0016021|GO:0003674|GO:0005509	NM_053142 // GO:0007155 // cell adhesion // inferred from electronic annotation ///NM_053142 // GO:0007156 // homophilic cell adhesion via plasma membrane adhesion molecules // inferred from electronic annotation ///ENSMUST00000053856 // GO:0007156 // homophilic cell adhesion via plasma membrane adhesion molecules // inferred from electronic annotation ///ENSMUST00000053856 // GO:0007155 // cell …	NM_053142 // GO:0005886 // plasma membrane // inferred from electronic annotation ///NM_053142 // GO:0016020 // membrane // inferred from electronic annotation ///NM_053142 // GO:0016021 // integral component of membrane // inferred from electronic annotation ///ENSMUST00000053856 // GO:0005886 // plasma membrane // inferred from electronic annotation ///ENSMUST00000053856 // GO:0016021 // integr…	NM_053142 // GO:0003674 // molecular_function // no biological data available ///NM_053142 // GO:0005509 // calcium ion binding // inferred from electronic annotation ///ENSMUST00000053856 // GO:0005509 // calcium ion binding // inferred from electronic annotation ///ENSMUST00000053856 // GO:0003674 // molecular_function // no biological data available ///AF326310 // GO:0003674 // molecular_funct…	ENSMUST00000053856 // Pfam // IPR002126 // Cadherin///ENSMUST00000053856 // Pfam // IPR002126 // Cadherin///ENSMUST00000053856 // Pfam // IPR002126 // Cadherin///ENSMUST00000053856 // Pfam // IPR002126 // Cadherin///ENSMUST00000053856 // Pfam // IPR002126 // Cadherin///ENSMUST00000053856 // Pfam // IPR013164 // Cadherin, N-terminal///OTTMUST00000128603 // Pfam // IPR002126 // Cadherin///OTTMUST00…	NM_053142	37485021	37488290	+	Q91VD8///Q80TB2///Q925L4	25	Mm.87553
17483577	Itgam	integrinalphaM	1.31503	up	0.0874217	0.129492	0.095016	-0.188377	-0.039986	-0.300085	chr7	ENSMUST00000064821|ENSMUST00000098015|ENSMUST00000106240|ENSMUST00000106242|ENSMUST00000119696|ENSMUST00000120355|ENSMUST00000126475|ENSMUST00000134694|ENSMUST00000156593	16409	EF101557|X07640	GO:0002523|GO:0007155|GO:0007159|GO:0007229|GO:0014005|GO:0016337|GO:0030593|GO:0045123|GO:0050798|GO:0006412|GO:0010668|GO:0005615|GO:0005634|GO:0008305|GO:0009897|GO:0009986|GO:0016020|GO:0016021|GO:0070062|GO:0005622|GO:0005840|GO:0001846|GO:0001948|GO:0008201|GO:0043395|GO:0046872|GO:0046982|GO:0003735|GO:0005515	NM_001082960 // GO:0002523 // leukocyte migration involved in inflammatory response // inferred from mutant phenotype ///NM_001082960 // GO:0007155 // cell adhesion // inferred from genetic interaction ///NM_001082960 // GO:0007155 // cell adhesion // inferred from mutant phenotype ///NM_001082960 // GO:0007159 // leukocyte cell-cell adhesion // inferred from mutant phenotype ///NM_001082960 // G…	NM_001082960 // GO:0005615 // extracellular space // not recorded ///NM_001082960 // GO:0005634 // nucleus // inferred from direct assay ///NM_001082960 // GO:0008305 // integrin complex // inferred from electronic annotation ///NM_001082960 // GO:0009897 // external side of plasma membrane // inferred from direct assay ///NM_001082960 // GO:0009986 // cell surface // inferred from direct assay /…	NM_001082960 // GO:0001846 // opsonin binding // inferred from direct assay ///NM_001082960 // GO:0001846 // opsonin binding // inferred from mutant phenotype ///NM_001082960 // GO:0001948 // glycoprotein binding // not recorded ///NM_001082960 // GO:0008201 // heparin binding // inferred from direct assay ///NM_001082960 // GO:0043395 // heparan sulfate proteoglycan binding // inferred from dire…	ENSMUST00000064821 // Pfam // IPR002035 // von Willebrand factor, type A///ENSMUST00000064821 // Pfam // IPR013517 // FG-GAP repeat///ENSMUST00000064821 // Pfam // IPR013649 // Integrin alpha-2///ENSMUST00000064821 // Pfam // IPR018184 // Integrin alpha chain, C-terminal cytoplasmic region, conserved site///ENSMUST00000098015 // Pfam // IPR002035 // von Willebrand factor, type A///ENSMUST00000098…	NM_001082960///NM_008401///XM_011241684///XM_011241685	128062640	128128160	+	P05555///Q3U1U4///Q3U1W4///Q3U3F0///A1E2I0///Q3U4I5///Q3TD86///Q3TBT0///Q3UJ88///E9Q604///G5E8F1///D3Z618///E9Q5K8///F6YBY4///F6YXU0///D6RJ73	29	Mm.262106
17233384	Fabp7	fattyacidbindingprotein7,brain	1.31353	up	0.359543	0.321406	0.245767	-0.244459	-0.0687839	-0.147678	chr10	ENSMUST00000020024|ENSMUST00000165013	12140	BC055280|BC057090|CT010401	GO:0001964|GO:0006810|GO:0021846|GO:0022008|GO:0050673|GO:0060134|GO:0005634|GO:0005737|GO:0005829|GO:0005911|GO:0042995|GO:0043025|GO:0044297|GO:0071944|GO:0005215|GO:0005504|GO:0008289	NM_021272 // GO:0001964 // startle response // inferred from mutant phenotype ///NM_021272 // GO:0006810 // transport // inferred from electronic annotation ///NM_021272 // GO:0021846 // cell proliferation in forebrain // inferred from mutant phenotype ///NM_021272 // GO:0022008 // neurogenesis // inferred from mutant phenotype ///NM_021272 // GO:0050673 // epithelial cell proliferation // not re…	NM_021272 // GO:0005634 // nucleus // not recorded ///NM_021272 // GO:0005737 // cytoplasm // not recorded ///NM_021272 // GO:0005829 // cytosol // traceable author statement ///NM_021272 // GO:0005911 // cell-cell junction // inferred from direct assay ///NM_021272 // GO:0042995 // cell projection // inferred from direct assay ///NM_021272 // GO:0043025 // neuronal cell body // inferred from dir…	NM_021272 // GO:0005215 // transporter activity // inferred from electronic annotation ///NM_021272 // GO:0005504 // fatty acid binding // traceable author statement ///NM_021272 // GO:0008289 // lipid binding // inferred from electronic annotation ///ENSMUST00000020024 // GO:0005215 // transporter activity // inferred from electronic annotation ///ENSMUST00000020024 // GO:0005504 // fatty acid b…	ENSMUST00000020024 // Pfam // IPR000566 // Lipocalin/cytosolic fatty-acid binding domain///ENSMUST00000165013 // Pfam // IPR000566 // Lipocalin/cytosolic fatty-acid binding domain///OTTMUST00000090488 // Pfam // IPR000566 // Lipocalin/cytosolic fatty-acid binding domain///OTTMUST00000090489 // Pfam // IPR000566 // Lipocalin/cytosolic fatty-acid binding domain	NM_021272	57784881	57788450	+	P51880///Q5NDA4///E9Q0H6	22	Mm.3644
17518310	Gm23344	predictedgene,23344[Source:MGISymbol;Acc:MGI:5453121]	1.31191	up	0.373138	0.41421	0.0931999	-0.0845084	-0.0636605	-0.298471	chr9	ENSMUST00000083818									64175048	64175115	+		15
17318083	Ly6a	lymphocyteantigen6complex,locusA	1.3111	up	0.0865917	0.331984	0.244561	-0.177457	-0.234114	-0.146217	chr15	ENSMUST00000023248|ENSMUST00000186526|ENSMUST00000187171|ENSMUST00000187994|ENSMUST00000189068	110454	BC002070|EU704682|J03636|M18184	GO:0005622|GO:0005886|GO:0009897|GO:0016020|GO:0031225		NM_001271416 // GO:0005622 // intracellular // inferred from direct assay ///NM_001271416 // GO:0005886 // plasma membrane // inferred from electronic annotation ///NM_001271416 // GO:0009897 // external side of plasma membrane // inferred from direct assay ///NM_001271416 // GO:0016020 // membrane // inferred from electronic annotation ///NM_001271416 // GO:0031225 // anchored component of membr…		ENSMUST00000023248 // Pfam // IPR001526 // CD59 antigen///ENSMUST00000186526 // Pfam // IPR001526 // CD59 antigen///ENSMUST00000187171 // Pfam // IPR001526 // CD59 antigen///ENSMUST00000187994 // Pfam // IPR001526 // CD59 antigen///ENSMUST00000189068 // Pfam // IPR001526 // CD59 antigen///OTTMUST00000118546 // Pfam // IPR001526 // CD59 antigen///OTTMUST00000118547 // Pfam // IPR001526 // CD59 ant…	NM_001271416///NM_001271417///NM_001271418///NM_001271419///NM_001271446///NM_010738	74994877	74997888	-	P05533	9	Mm.425949
17344122	1110038B12Rik|Gm25744	RIKENcDNA1110038B12gene[Source:MGISymbol;Acc:MGI:1916013]|predictedgene,25744[Source:MGISymbol;Acc:MGI:5455521]	1.31021	up	0.126281	0.150884	0.0526562	-0.0105729	-0.0422357	-0.337138	chr17	ENSMUST00000172531|ENSMUST00000174039|ENSMUST00000174946									34952013	34952075	-		16
17386396	Slc25a12	solutecarrierfamily25(mitochondrialcarrier,Aralar),member12	1.31007	up	0.201468	0.066006	0.172416	-0.31937	-0.142427	-0.217229	chr2	ENSMUST00000126493|ENSMUST00000130715|ENSMUST00000137916|ENSMUST00000146653|ENSMUST00000147553|ENSMUST00000151937|ENSMUST00000184169	78830	BC060505	GO:0006810|GO:0015810|GO:0015813|GO:0043490|GO:0051592|GO:0055085|GO:0089711|GO:0089712|GO:0005739|GO:0005743|GO:0016020|GO:0016021|GO:0043209|GO:0005313|GO:0005509|GO:0015183|GO:0046872	NM_172436 // GO:0006810 // transport // inferred from electronic annotation ///NM_172436 // GO:0015810 // aspartate transport // not recorded ///NM_172436 // GO:0015813 // L-glutamate transport // not recorded ///NM_172436 // GO:0043490 // malate-aspartate shuttle // inferred from mutant phenotype ///NM_172436 // GO:0043490 // malate-aspartate shuttle // not recorded ///NM_172436 // GO:0051592 //…	NM_172436 // GO:0005739 // mitochondrion // inferred from direct assay ///NM_172436 // GO:0005739 // mitochondrion // inferred from mutant phenotype ///NM_172436 // GO:0005739 // mitochondrion // not recorded ///NM_172436 // GO:0005743 // mitochondrial inner membrane // inferred from direct assay ///NM_172436 // GO:0005743 // mitochondrial inner membrane // traceable author statement ///NM_172436…	NM_172436 // GO:0005313 // L-glutamate transmembrane transporter activity // not recorded ///NM_172436 // GO:0005509 // calcium ion binding // not recorded ///NM_172436 // GO:0015183 // L-aspartate transmembrane transporter activity // not recorded ///NM_172436 // GO:0046872 // metal ion binding // inferred from electronic annotation ///NM_172436 // GO:0005313 // L-glutamate transmembrane transpo…	ENSMUST00000151937 // Pfam // IPR002048 // EF-hand domain///ENSMUST00000151937 // Pfam // IPR018108 // Mitochondrial substrate/solute carrier///ENSMUST00000151937 // Pfam // IPR018108 // Mitochondrial substrate/solute carrier///ENSMUST00000151937 // Pfam // IPR018108 // Mitochondrial substrate/solute carrier///OTTMUST00000031854 // Pfam // IPR018108 // Mitochondrial substrate/solute carrier///OTT…	NM_172436///XM_006500420///XM_011239852///XM_011239853	71271063	71367749	-	Q8BH59///V9GXX9	42	Mm.30928
17507584	Dcun1d2	DCN1,defectiveincullinneddylation1,domaincontaining2(S.cerevisiae)	1.30975	up	0.173577	0.016548	0.158319	-0.181845	-0.0505509	-0.230976	chr8	ENSMUST00000045366|ENSMUST00000110838|ENSMUST00000110839|ENSMUST00000110840|ENSMUST00000203467|ENSMUST00000203604|ENSMUST00000204673|ENSMUST00000204840	102323		GO:0045116|GO:0051443|GO:0008150|GO:0000151|GO:0005575|GO:0031624|GO:0032182|GO:0097602|GO:0003674	NM_001024504 // GO:0045116 // protein neddylation // not recorded ///NM_001024504 // GO:0051443 // positive regulation of ubiquitin-protein transferase activity // not recorded ///NM_001024504 // GO:0045116 // protein neddylation // ---///NM_001024504 // GO:0051443 // positive regulation of ubiquitin-protein transferase activity // ---///NM_001042649 // GO:0045116 // protein neddylation // not re…	NM_001024504 // GO:0000151 // ubiquitin ligase complex // not recorded ///NM_001024504 // GO:0000151 // ubiquitin ligase complex // ---///NM_001042649 // GO:0000151 // ubiquitin ligase complex // not recorded ///NM_001042649 // GO:0000151 // ubiquitin ligase complex // ---///NM_001042650 // GO:0000151 // ubiquitin ligase complex // not recorded ///NM_001042650 // GO:0000151 // ubiquitin ligase co…	NM_001024504 // GO:0031624 // ubiquitin conjugating enzyme binding // not recorded ///NM_001024504 // GO:0032182 // ubiquitin-like protein binding // not recorded ///NM_001024504 // GO:0097602 // cullin family protein binding // not recorded ///NM_001024504 // GO:0031624 // ubiquitin conjugating enzyme binding // ---///NM_001024504 // GO:0032182 // ubiquitin-like protein binding // ---///NM_00102…	ENSMUST00000045366 // Pfam // IPR005176 // Potentiating neddylation domain///ENSMUST00000110839 // Pfam // IPR005176 // Potentiating neddylation domain///ENSMUST00000203604 // Pfam // IPR005176 // Potentiating neddylation domain///OTTMUST00000140235 // Pfam // IPR005176 // Potentiating neddylation domain///OTTMUST00000140237 // Pfam // IPR005176 // Potentiating neddylation domain///OTTMUST0000014…	NM_001024504///NM_001042649///NM_001042650///NM_001042651///XM_006508684	13255963	13288126	-	Q8BZJ7///Q3TSY8///G5E8Q5///G5E8Q6	29	Mm.368890
17315167	Grasp	GRP1(generalreceptorforphosphoinositides1)-associatedscaffoldprotein	1.30961	up	0.210701	0.247904	0.0604136	-0.57437	-0.226671	-0.328721	chr15	ENSMUST00000000543	56149	AB041603|AF236099|BC046307	GO:0006886|GO:0007165|GO:0008104|GO:0005641|GO:0005737|GO:0005886|GO:0016020|GO:0005515|GO:0030165|GO:0030306|GO:0042802	NM_019518 // GO:0006886 // intracellular protein transport // not recorded ///NM_019518 // GO:0007165 // signal transduction // inferred from physical interaction ///NM_019518 // GO:0008104 // protein localization // not recorded ///NM_019518 // GO:0006886 // intracellular protein transport // ---///NM_019518 // GO:0008104 // protein localization // inferred from electronic annotation ///XM_00652…	NM_019518 // GO:0005641 // nuclear envelope lumen // not recorded ///NM_019518 // GO:0005737 // cytoplasm // not recorded ///NM_019518 // GO:0005886 // plasma membrane // inferred from direct assay ///NM_019518 // GO:0005886 // plasma membrane // not recorded ///NM_019518 // GO:0016020 // membrane // inferred from electronic annotation ///NM_019518 // GO:0005641 // nuclear envelope lumen // ---//…	NM_019518 // GO:0005515 // protein binding // inferred from physical interaction ///NM_019518 // GO:0030165 // PDZ domain binding // not recorded ///NM_019518 // GO:0030306 // ADP-ribosylation factor binding // not recorded ///NM_019518 // GO:0042802 // identical protein binding // not recorded ///NM_019518 // GO:0030165 // PDZ domain binding // inferred from electronic annotation ///NM_019518 //…	ENSMUST00000000543 // Pfam // IPR001478 // PDZ domain	NM_019518///XM_006521196	101224207	101232756	+	Q9JJA9	24	Mm.276573
17341743	Tbc1d24	TBC1domainfamily,member24	1.30897	up	0.109914	0.152594	0.0405163	-0.0571208	-0.303875	-0.347915	chr17	ENSMUST00000040474|ENSMUST00000097376|ENSMUST00000167791|ENSMUST00000168378|ENSMUST00000168410|ENSMUST00000171189|ENSMUST00000201089|ENSMUST00000201301|ENSMUST00000201359|ENSMUST00000201583|ENSMUST00000201716|ENSMUST00000201805|ENSMUST00000201960|ENSMUST00000202925|ENSMUST00000202853	224617	BC080845|BC094417	GO:0031175|GO:0043547|GO:0006355|GO:0007409|GO:0007520|GO:0005737|GO:0031594|GO:0043195|GO:0005576|GO:0005794|GO:0005578|GO:0003674|GO:0005096|GO:0005102	NM_001163847 // GO:0031175 // neuron projection development // not recorded ///NM_001163847 // GO:0031175 // neuron projection development // ---///NM_001163847 // GO:0043547 // positive regulation of GTPase activity // inferred from electronic annotation ///NM_001163848 // GO:0031175 // neuron projection development // not recorded ///NM_001163848 // GO:0031175 // neuron projection development /…	NM_001163847 // GO:0005737 // cytoplasm // not recorded ///NM_001163847 // GO:0005737 // cytoplasm // inferred from electronic annotation ///NM_001163847 // GO:0005737 // cytoplasm // ---///NM_001163847 // GO:0031594 // neuromuscular junction // inferred from sequence or structural similarity ///NM_001163847 // GO:0043195 // terminal bouton // inferred from sequence or structural similarity ///NM…	NM_001163847 // GO:0003674 // molecular_function // no biological data available ///NM_001163847 // GO:0005096 // GTPase activator activity // inferred from electronic annotation ///NM_001163848 // GO:0003674 // molecular_function // no biological data available ///NM_001163848 // GO:0005096 // GTPase activator activity // inferred from electronic annotation ///NM_001163849 // GO:0003674 // molec…	OTTMUST00000138033 // Pfam // IPR000195 // Rab-GTPase-TBC domain///OTTMUST00000138033 // Pfam // IPR006571 // TLDc domain///OTTMUST00000138034 // Pfam // IPR000195 // Rab-GTPase-TBC domain///OTTMUST00000138034 // Pfam // IPR006571 // TLDc domain///OTTMUST00000138035 // Pfam // IPR000195 // Rab-GTPase-TBC domain///OTTMUST00000138035 // Pfam // IPR006571 // TLDc domain///OTTMUST00000138036 // Pfam …	NM_001163847///NM_001163848///NM_001163849///NM_001163850///NM_001163851///NM_001163852///NM_001163853///NM_173186	24175431	24205562	-	Q3UUG6///Q8BRB6///Q9R1A3///Q52KG2///A0A0J9YUB2///A0A0J9YV32	17	Mm.301585///Mm.259542
17433888	Tmem88b	transmembraneprotein88B	1.30693	up	0.112995	0.192043	0.0982285	-0.344341	-0.202647	-0.287957	chr4	ENSMUST00000097742	320587	BC147318|BC147319	GO:0008150|GO:0016020|GO:0016021|GO:0005575|GO:0003674	NM_001033394 // GO:0008150 // biological_process // no biological data available ///ENSMUST00000097742 // GO:0008150 // biological_process // no biological data available ///BC147318 // GO:0008150 // biological_process // no biological data available ///BC147319 // GO:0008150 // biological_process // no biological data available ///OTTMUST00000025392 // GO:0008150 // biological_process // no biol…	NM_001033394 // GO:0016020 // membrane // inferred from electronic annotation ///NM_001033394 // GO:0016021 // integral component of membrane // inferred from electronic annotation ///NM_001033394 // GO:0005575 // cellular_component // no biological data available ///ENSMUST00000097742 // GO:0016020 // membrane // inferred from electronic annotation ///ENSMUST00000097742 // GO:0016021 // integral…	NM_001033394 // GO:0003674 // molecular_function // no biological data available ///ENSMUST00000097742 // GO:0003674 // molecular_function // no biological data available ///BC147318 // GO:0003674 // molecular_function // no biological data available ///BC147319 // GO:0003674 // molecular_function // no biological data available ///OTTMUST00000025392 // GO:0003674 // molecular_function // no biol…		NM_001033394	155781591	155785874	-	Q3TYP4	22	Mm.384382
17378741	Nnat	neuronatin	1.30672	up	0.473829	-0.205939	0.191807	-0.244333	-0.125992	-0.194144	chr2	ENSMUST00000088484|ENSMUST00000109526|ENSMUST00000134513|ENSMUST00000152605|ENSMUST00000153739|ENSMUST00000172487|ENSMUST00000173041|ENSMUST00000173595|ENSMUST00000173793|ENSMUST00000173839	18111	BC036984|AB004048	GO:0007275|GO:0007420|GO:0009749|GO:0032024|GO:0032880|GO:0005737|GO:0016020|GO:0016021	NM_001291128 // GO:0007275 // multicellular organismal development // inferred from electronic annotation ///NM_001291128 // GO:0007420 // brain development // inferred from electronic annotation ///NM_001291128 // GO:0009749 // response to glucose // inferred from mutant phenotype ///NM_001291128 // GO:0032024 // positive regulation of insulin secretion // inferred from mutant phenotype ///NM_00…	NM_001291128 // GO:0005737 // cytoplasm // inferred from direct assay ///NM_001291128 // GO:0016020 // membrane // inferred from electronic annotation ///NM_001291128 // GO:0016021 // integral component of membrane // inferred from electronic annotation ///NM_001291129 // GO:0005737 // cytoplasm // inferred from direct assay ///NM_001291129 // GO:0016020 // membrane // inferred from electronic an…			NM_001291128///NM_001291129///NM_001291130///NM_010923///NM_180960///XM_006498901	157560078	157562522	+	Q61979///O35081///Q4L140///Q9DCA0///G3X9K1///G3UWR7///G3UWR4///Q548P9///G3UZA6///G3UYJ4	19	Mm.34330
17349884	Pcdhb6	protocadherinbeta6	1.3065	up	0.177595	0.231594	0.0809381	-0.111398	-0.31363	-0.304769	chr18	ENSMUST00000061717|ENSMUST00000194655	93877	AY013788|BC150716	GO:0007155|GO:0007156|GO:0005886|GO:0016020|GO:0016021|GO:0003674|GO:0005509	NM_053131 // GO:0007155 // cell adhesion // inferred from electronic annotation ///NM_053131 // GO:0007156 // homophilic cell adhesion via plasma membrane adhesion molecules // inferred from electronic annotation ///ENSMUST00000061717 // GO:0007156 // homophilic cell adhesion via plasma membrane adhesion molecules // inferred from electronic annotation ///ENSMUST00000061717 // GO:0007155 // cell …	NM_053131 // GO:0005886 // plasma membrane // inferred from electronic annotation ///NM_053131 // GO:0016020 // membrane // inferred from electronic annotation ///NM_053131 // GO:0016021 // integral component of membrane // inferred from electronic annotation ///ENSMUST00000061717 // GO:0005886 // plasma membrane // inferred from electronic annotation ///ENSMUST00000061717 // GO:0016021 // integr…	NM_053131 // GO:0003674 // molecular_function // no biological data available ///NM_053131 // GO:0005509 // calcium ion binding // inferred from electronic annotation ///ENSMUST00000061717 // GO:0005509 // calcium ion binding // inferred from electronic annotation ///ENSMUST00000061717 // GO:0003674 // molecular_function // no biological data available ///ENSMUST00000194655 // GO:0003674 // molec…	ENSMUST00000061717 // Pfam // IPR002126 // Cadherin///ENSMUST00000061717 // Pfam // IPR002126 // Cadherin///ENSMUST00000061717 // Pfam // IPR002126 // Cadherin///ENSMUST00000061717 // Pfam // IPR002126 // Cadherin///ENSMUST00000061717 // Pfam // IPR002126 // Cadherin///ENSMUST00000061717 // Pfam // IPR013164 // Cadherin, N-terminal///OTTMUST00000128523 // Pfam // IPR002126 // Cadherin///OTTMUST00…	NM_053131	37334028	37337433	+	Q91XZ4///Q8CCS3///B2RWV0///A0A0A6YX01	15	Mm.450193
17289103	Serinc5	serineincorporator5	1.30614	up	0.204603	0.241463	0.17732	-0.365225	-0.190562	-0.207992	chr13	ENSMUST00000049488	218442	AB029501|BC049189|BC062131	GO:0006629|GO:0006658|GO:0006665|GO:0008654|GO:0009597|GO:0015825|GO:0042552|GO:0045087|GO:0051607|GO:1904219|GO:1904222|GO:0005783|GO:0005794|GO:0005886|GO:0016020|GO:0016021|GO:0043209|GO:0070062|GO:0005789|GO:0015194|GO:0003674	NM_172588 // GO:0006629 // lipid metabolic process // inferred from electronic annotation ///NM_172588 // GO:0006658 // phosphatidylserine metabolic process // not recorded ///NM_172588 // GO:0006665 // sphingolipid metabolic process // inferred from electronic annotation ///NM_172588 // GO:0008654 // phospholipid biosynthetic process // inferred from electronic annotation ///NM_172588 // GO:0009…	NM_172588 // GO:0005783 // endoplasmic reticulum // inferred from electronic annotation ///NM_172588 // GO:0005794 // Golgi apparatus // inferred from direct assay ///NM_172588 // GO:0005886 // plasma membrane // not recorded ///NM_172588 // GO:0016020 // membrane // inferred from electronic annotation ///NM_172588 // GO:0016021 // integral component of membrane // not recorded ///NM_172588 // GO…	NM_172588 // GO:0015194 // L-serine transmembrane transporter activity // not recorded ///NM_172588 // GO:0015194 // L-serine transmembrane transporter activity // ---///NM_172588 // GO:0015194 // L-serine transmembrane transporter activity // inferred from electronic annotation ///ENSMUST00000049488 // GO:0015194 // L-serine transmembrane transporter activity // not recorded ///ENSMUST0000004948…	ENSMUST00000049488 // Pfam // IPR005016 // Serine incorporator/TMS membrane protein	NM_172588	92611138	92711947	+	Q8BHJ6	24	Mm.297970
17357280	Ganab	alphaglucosidase2alphaneutralsubunit	1.30552	up	0.208116	0.128724	0.126041	-0.181244	-0.0962286	-0.258581	chr19	ENSMUST00000096246	14376	AK122201|BC094437|BC117888|BC117889|BC128069|U92793	GO:0005975|GO:0006491|GO:0008152|GO:0005783|GO:0005794|GO:0016020|GO:0017177|GO:0070062|GO:0042470|GO:0003824|GO:0004553|GO:0005515|GO:0015926|GO:0016787|GO:0016798|GO:0030246|GO:0033919|GO:0044822	NM_001293621 // GO:0005975 // carbohydrate metabolic process // inferred from electronic annotation ///NM_001293621 // GO:0006491 // N-glycan processing // traceable author statement ///NM_001293621 // GO:0008152 // metabolic process // inferred from electronic annotation ///NM_008060 // GO:0005975 // carbohydrate metabolic process // inferred from electronic annotation ///NM_008060 // GO:0006491…	NM_001293621 // GO:0005783 // endoplasmic reticulum // traceable author statement ///NM_001293621 // GO:0005794 // Golgi apparatus // inferred from electronic annotation ///NM_001293621 // GO:0016020 // membrane // not recorded ///NM_001293621 // GO:0017177 // glucosidase II complex // inferred from physical interaction ///NM_001293621 // GO:0070062 // extracellular exosome // not recorded ///NM_…	NM_001293621 // GO:0003824 // catalytic activity // inferred from electronic annotation ///NM_001293621 // GO:0004553 // hydrolase activity, hydrolyzing O-glycosyl compounds // inferred from electronic annotation ///NM_001293621 // GO:0005515 // protein binding // inferred from physical interaction ///NM_001293621 // GO:0015926 // glucosidase activity // not recorded ///NM_001293621 // GO:0016787…	ENSMUST00000096246 // Pfam // IPR000322 // Glycoside hydrolase family 31///ENSMUST00000096246 // Pfam // IPR025887 // Glycoside hydrolase family 31, N-terminal domain	NM_001293621///NM_008060///XM_006526677///XM_006526678	8898090	8916666	+	Q8BHN3///A1A4T2///Q3UE86	23	Mm.3196
17543104	Mir1906-1|Mir1906-2	microRNA1906-1|microRNA1906-2	1.30484	up	0.740937	0.0258355	0.025133	0.0254079	-0.346775	-0.358735	chrX	ENSMUST00000122586|ENSMUST00000122610|ENSMUST00000182943|ENSMUST00000195601|ENSMUST00000124106|ENSMUST00000126289|ENSMUST00000129245|ENSMUST00000143272|ENSMUST00000143836	100316809///100499530							NR_035440///NR_037313///NR_027651///NR_027652	88759474	88759553	-		25
17314556	Slc48a1	solutecarrierfamily48(hemetransporter),member1	1.30481	up	0.244726	0.129349	0.0374265	-0.298687	-0.226097	-0.346413	chr15	ENSMUST00000117892|ENSMUST00000135073	67739	AB041659|BC022913	GO:0006810|GO:0015886|GO:0008150|GO:0005764|GO:0005768|GO:0016020|GO:0016021|GO:0005575|GO:0005765|GO:0010008|GO:0015232|GO:0003674|GO:0005515	NM_026353 // GO:0006810 // transport // inferred from electronic annotation ///NM_026353 // GO:0015886 // heme transport // inferred from electronic annotation ///NM_026353 // GO:0008150 // biological_process // no biological data available ///ENSMUST00000117892 // GO:0006810 // transport // inferred from electronic annotation ///ENSMUST00000117892 // GO:0015886 // heme transport // inferred from…	NM_026353 // GO:0005764 // lysosome // inferred from electronic annotation ///NM_026353 // GO:0005768 // endosome // inferred from electronic annotation ///NM_026353 // GO:0016020 // membrane // inferred from electronic annotation ///NM_026353 // GO:0016021 // integral component of membrane // inferred from electronic annotation ///NM_026353 // GO:0005575 // cellular_component // no biological da…	NM_026353 // GO:0015232 // heme transporter activity // inferred from electronic annotation ///NM_026353 // GO:0003674 // molecular_function // no biological data available ///ENSMUST00000117892 // GO:0015232 // heme transporter activity // inferred from electronic annotation ///ENSMUST00000117892 // GO:0005515 // protein binding // inferred from electronic annotation ///ENSMUST00000117892 // GO:…		NM_026353	97784355	97792692	+	Q9D8M3///Q3TGQ2///D6RG96	21	Mm.28955
17216280	Cdh20	cadherin20	1.30349	up	-0.0201832	0.0654556	0.188245	-0.131923	0.0539937	-0.194139	chr1	ENSMUST00000062528	23836	AF007116|BC119606|BC119607	GO:0007155|GO:0007156|GO:0005886|GO:0016020|GO:0016021|GO:0005509|GO:0046872	NM_011800 // GO:0007155 // cell adhesion // inferred from electronic annotation ///NM_011800 // GO:0007156 // homophilic cell adhesion via plasma membrane adhesion molecules // inferred from electronic annotation ///ENSMUST00000062528 // GO:0007155 // cell adhesion // inferred from electronic annotation ///ENSMUST00000062528 // GO:0007156 // homophilic cell adhesion via plasma membrane adhesion m…	NM_011800 // GO:0005886 // plasma membrane // inferred from electronic annotation ///NM_011800 // GO:0016020 // membrane // inferred from electronic annotation ///NM_011800 // GO:0016021 // integral component of membrane // inferred from electronic annotation ///ENSMUST00000062528 // GO:0005886 // plasma membrane // inferred from electronic annotation ///ENSMUST00000062528 // GO:0016020 // membra…	NM_011800 // GO:0005509 // calcium ion binding // inferred from electronic annotation ///NM_011800 // GO:0046872 // metal ion binding // inferred from electronic annotation ///ENSMUST00000062528 // GO:0005509 // calcium ion binding // inferred from electronic annotation ///ENSMUST00000062528 // GO:0046872 // metal ion binding // inferred from electronic annotation ///AF007116 // GO:0005509 // cal…	ENSMUST00000062528 // Pfam // IPR000233 // Cadherin, cytoplasmic domain///ENSMUST00000062528 // Pfam // IPR002126 // Cadherin///ENSMUST00000062528 // Pfam // IPR002126 // Cadherin///ENSMUST00000062528 // Pfam // IPR002126 // Cadherin///ENSMUST00000062528 // Pfam // IPR002126 // Cadherin///ENSMUST00000062528 // Pfam // IPR002126 // Cadherin///OTTMUST00000062566 // Pfam // IPR000233 // Cadherin, cy…	NM_011800	104768529	104995481	+	Q9Z0M3	27	Mm.103640
17361435	Npas4	neuronalPASdomainprotein4	1.30347	up	0.133254	0.189317	0.00428855	-0.0402481	-0.377944	-0.378068	chr19	ENSMUST00000056129	225872	AB049835|AY730724|BC129861	GO:0006351|GO:0006355|GO:0006366|GO:0033554|GO:0045893|GO:0045944|GO:0060080|GO:0071229|GO:0071386|GO:0005634|GO:0005667|GO:0000978|GO:0000981|GO:0001012|GO:0001077|GO:0003677|GO:0046982|GO:0046983	NM_153553 // GO:0006351 // transcription, DNA-templated // inferred from electronic annotation ///NM_153553 // GO:0006355 // regulation of transcription, DNA-templated // inferred from electronic annotation ///NM_153553 // GO:0006366 // transcription from RNA polymerase II promoter // not recorded ///NM_153553 // GO:0033554 // cellular response to stress // inferred from direct assay ///NM_153553…	NM_153553 // GO:0005634 // nucleus // inferred from direct assay ///NM_153553 // GO:0005667 // transcription factor complex // inferred from direct assay ///NM_153553 // GO:0005634 // nucleus // inferred from electronic annotation ///XM_006531720 // GO:0005634 // nucleus // inferred from direct assay ///XM_006531720 // GO:0005667 // transcription factor complex // inferred from direct assay ///XM…	NM_153553 // GO:0000978 // RNA polymerase II core promoter proximal region sequence-specific DNA binding // not recorded ///NM_153553 // GO:0000981 // RNA polymerase II transcription factor activity, sequence-specific DNA binding // not recorded ///NM_153553 // GO:0001012 // RNA polymerase II regulatory region DNA binding // inferred from direct assay ///NM_153553 // GO:0001077 // transcriptional…	ENSMUST00000056129 // Pfam // IPR013655 // PAS fold-3	NM_153553///XM_006531720///XM_006531721///XM_011248619	4984355	4989971	-	Q8BGD7///A1L327	23	Mm.287867
17219053	Ildr2	immunoglobulin-likedomaincontainingreceptor2	1.30318	up	0.366563	0.199393	0.157522	-0.158562	-0.292388	-0.224511	chr1	ENSMUST00000111416|ENSMUST00000192426|ENSMUST00000192638|ENSMUST00000192732|ENSMUST00000193860|ENSMUST00000194964|ENSMUST00000195557	100039795	BC035277|FJ024495|FJ024496|FJ024497|FJ024498|FJ024499|FJ024500|FJ024501|FJ024494	GO:0009749|GO:0030073|GO:0030154|GO:0031016|GO:0048873|GO:0005783|GO:0016020|GO:0016021|GO:0005789|GO:0005623	NM_001164528 // GO:0009749 // response to glucose // inferred from mutant phenotype ///NM_001164528 // GO:0030073 // insulin secretion // inferred from mutant phenotype ///NM_001164528 // GO:0030154 // cell differentiation // inferred from mutant phenotype ///NM_001164528 // GO:0031016 // pancreas development // inferred from mutant phenotype ///NM_001164528 // GO:0048873 // homeostasis of number…	NM_001164528 // GO:0005783 // endoplasmic reticulum // inferred from electronic annotation ///NM_001164528 // GO:0016020 // membrane // inferred from electronic annotation ///NM_001164528 // GO:0016021 // integral component of membrane // inferred from electronic annotation ///NM_001164528 // GO:0005789 // endoplasmic reticulum membrane // inferred from electronic annotation ///NM_001164528 // GO…		ENSMUST00000111416 // Pfam // IPR008664 // LISCH7///ENSMUST00000192638 // Pfam // IPR008664 // LISCH7///ENSMUST00000194964 // Pfam // IPR008664 // LISCH7///ENSMUST00000195557 // Pfam // IPR008664 // LISCH7///OTTMUST00000051617 // Pfam // IPR008664 // LISCH7///OTTMUST00000128283 // Pfam // IPR008664 // LISCH7///OTTMUST00000128284 // Pfam // IPR008664 // LISCH7///OTTMUST00000128286 // Pfam // IPR00…	NM_001164528///XM_006496593///XM_006496594///XM_006496595///XM_006496596///XM_011238731	166254139	166316832	+	B5TVM2///B5TVM4///B5TVM5///B5TVM7///B5TVM6///B5TVM8///B5TVM9///A0A0A6YY76///A0A0A6YXV2///A0A0A6YWD2///A0A0A6YXF0///A0A0A6YVY9///A0A0A6YY19	21	Mm.101743
17272785	Lgals3bp	lectin,galactoside-binding,soluble,3bindingprotein	1.30273	up	0.416396	-0.0704694	0.169299	-0.110806	-0.0887132	-0.212238	chr11	ENSMUST00000043722|ENSMUST00000106290|ENSMUST00000127054|ENSMUST00000141459|ENSMUST00000144529	19039	BC090658|L16894	GO:0007155|GO:0006898|GO:0005576|GO:0005578|GO:0005615|GO:0016020|GO:0031012|GO:0070062|GO:0072562|GO:0005044|GO:0005515	NM_011150 // GO:0007155 // cell adhesion // inferred from electronic annotation ///NM_011150 // GO:0006898 // receptor-mediated endocytosis // inferred from electronic annotation ///NM_011150 // GO:0006898 // receptor-mediated endocytosis // inferred from sequence or structural similarity ///NM_011150 // GO:0006898 // receptor-mediated endocytosis // traceable author statement ///ENSMUST000000437…	NM_011150 // GO:0005576 // extracellular region // inferred from electronic annotation ///NM_011150 // GO:0005578 // proteinaceous extracellular matrix // inferred from electronic annotation ///NM_011150 // GO:0005615 // extracellular space // not recorded ///NM_011150 // GO:0016020 // membrane // inferred from electronic annotation ///NM_011150 // GO:0031012 // extracellular matrix // not record…	NM_011150 // GO:0005044 // scavenger receptor activity // inferred from sequence or structural similarity ///NM_011150 // GO:0005044 // scavenger receptor activity // traceable author statement ///NM_011150 // GO:0005515 // protein binding // inferred from physical interaction ///NM_011150 // GO:0005044 // scavenger receptor activity // inferred from electronic annotation ///ENSMUST00000043722 //…	ENSMUST00000043722 // Pfam // IPR001190 // SRCR domain///ENSMUST00000043722 // Pfam // IPR011705 // BTB/Kelch-associated///ENSMUST00000106290 // Pfam // IPR001190 // SRCR domain///OTTMUST00000008559 // Pfam // IPR001190 // SRCR domain///OTTMUST00000008559 // Pfam // IPR011705 // BTB/Kelch-associated///OTTMUST00000094589 // Pfam // IPR001190 // SRCR domain	NM_011150	118392751	118402092	-	Q07797///E9Q5X5///F6VRP8	26	Mm.3152
17259873	Osbp2	oxysterolbindingprotein2	1.30207	up	0.0562072	0.144026	0.0709989	-0.123282	-0.127292	-0.309808	chr11	ENSMUST00000070552|ENSMUST00000101632|ENSMUST00000102950|ENSMUST00000127371|ENSMUST00000135250|ENSMUST00000155197	74309	BC031794|BC058356|BC058602	GO:0006810|GO:0006869|GO:0007286|GO:0016020|GO:0097440|GO:0008289|GO:0015485|GO:0005515	NM_001302630 // GO:0006810 // transport // inferred from electronic annotation ///NM_001302630 // GO:0006869 // lipid transport // inferred from electronic annotation ///NM_001302630 // GO:0007286 // spermatid development // inferred from mutant phenotype ///NM_001302631 // GO:0006810 // transport // inferred from electronic annotation ///NM_001302631 // GO:0006869 // lipid transport // inferred …	NM_001302630 // GO:0016020 // membrane // inferred from electronic annotation ///NM_001302630 // GO:0097440 // apical dendrite // inferred from direct assay ///NM_001302631 // GO:0016020 // membrane // inferred from electronic annotation ///NM_001302631 // GO:0097440 // apical dendrite // inferred from direct assay ///NM_152818 // GO:0016020 // membrane // inferred from electronic annotation ///N…	NM_001302630 // GO:0008289 // lipid binding // inferred from electronic annotation ///NM_001302630 // GO:0015485 // cholesterol binding // not recorded ///NM_001302630 // GO:0015485 // cholesterol binding // inferred from electronic annotation ///NM_001302630 // GO:0015485 // cholesterol binding // ---///NM_001302631 // GO:0008289 // lipid binding // inferred from electronic annotation ///NM_0013…	ENSMUST00000070552 // Pfam // IPR000648 // Oxysterol-binding protein///ENSMUST00000101632 // Pfam // IPR000648 // Oxysterol-binding protein///ENSMUST00000102950 // Pfam // IPR000648 // Oxysterol-binding protein///OTTMUST00000011208 // Pfam // IPR000648 // Oxysterol-binding protein///OTTMUST00000011208 // Pfam // IPR001849 // Pleckstrin homology domain///OTTMUST00000011209 // Pfam // IPR000648 // …	NM_001302630///NM_001302631///NM_152818///XM_006514849///XM_006514851///XM_006514860///XM_011243763///XM_011243764///XM_011243765///XM_011243766///XM_011243767///XM_011243768///XM_011243769///XM_011243770///XM_011243771///XM_011243772///XM_011243773///XM_011243774	3703731	3863903	-	Q5QNQ6///Q8K0C7///Q8K005///Q6PE09///Q5QNQ4///Q5F209///Q5F210	29	Mm.61022
17253996	Tmem98	transmembraneprotein98	1.30195	up	0.226797	0.0542725	0.0391823	-0.0846389	-0.0792588	-0.341489	chr11	ENSMUST00000040865	103743	BC011208	GO:0008150|GO:0005783|GO:0016020|GO:0016021|GO:0003674	NM_029537 // GO:0008150 // biological_process // no biological data available ///ENSMUST00000040865 // GO:0008150 // biological_process // no biological data available ///BC011208 // GO:0008150 // biological_process // no biological data available ///OTTMUST00000000659 // GO:0008150 // biological_process // no biological data available	NM_029537 // GO:0005783 // endoplasmic reticulum // not recorded ///NM_029537 // GO:0016020 // membrane // inferred from electronic annotation ///NM_029537 // GO:0016021 // integral component of membrane // inferred from electronic annotation ///NM_029537 // GO:0005783 // endoplasmic reticulum // ---///NM_029537 // GO:0005783 // endoplasmic reticulum // inferred from electronic annotation ///ENSM…	NM_029537 // GO:0003674 // molecular_function // no biological data available ///ENSMUST00000040865 // GO:0003674 // molecular_function // no biological data available ///BC011208 // GO:0003674 // molecular_function // no biological data available ///OTTMUST00000000659 // GO:0003674 // molecular_function // no biological data available		NM_029537	80810175	80822033	+	Q91X86	26	Mm.27682
17351473	Slmo1	slowmohomolog1(Drosophila)	1.30187	up	0.120372	0.0316801	0.0643688	-0.303801	-0.196323	-0.316217	chr18	ENSMUST00000025411	225655	BC019561	GO:0015914|GO:1903955|GO:0005739|GO:0005758|GO:1990050	NM_144867 // GO:0015914 // phospholipid transport // not recorded ///NM_144867 // GO:1903955 // positive regulation of protein targeting to mitochondrion // not recorded ///NM_144867 // GO:0015914 // phospholipid transport // ---///NM_144867 // GO:1903955 // positive regulation of protein targeting to mitochondrion // inferred from electronic annotation ///NM_144867 // GO:1903955 // positive regu…	NM_144867 // GO:0005739 // mitochondrion // inferred from direct assay ///NM_144867 // GO:0005758 // mitochondrial intermembrane space // not recorded ///NM_144867 // GO:0005758 // mitochondrial intermembrane space // ---///XM_006525895 // GO:0005739 // mitochondrion // inferred from direct assay ///XM_006525895 // GO:0005758 // mitochondrial intermembrane space // not recorded ///XM_006525895 //…	NM_144867 // GO:1990050 // phosphatidic acid transporter activity // not recorded ///NM_144867 // GO:1990050 // phosphatidic acid transporter activity // ---///XM_006525895 // GO:1990050 // phosphatidic acid transporter activity // not recorded ///XM_006525895 // GO:1990050 // phosphatidic acid transporter activity // ---///XM_006525896 // GO:1990050 // phosphatidic acid transporter activity // n…	ENSMUST00000025411 // Pfam // IPR006797 // PRELI/MSF1 domain	NM_144867///XM_006525895///XM_006525896///XM_006525897///XR_385989	67464849	67480581	+	Q8VE85	25	Mm.221420
17358324	Kank1	KNmotifandankyrinrepeatdomains1	1.29943	up	0.02595	0.113607	0.177961	-0.0888974	-0.0758917	-0.199916	chr19	ENSMUST00000049400|ENSMUST00000137260|ENSMUST00000146647|ENSMUST00000155788	107351	BC050250|BC058673|BC079563	GO:0010977|GO:0030177|GO:0030336|GO:0030837|GO:0035024|GO:0035413|GO:0046627|GO:0090303|GO:1900025|GO:1900028|GO:2000114|GO:2000393|GO:0005634|GO:0005737|GO:0032587|GO:0008013	NM_181404 // GO:0010977 // negative regulation of neuron projection development // not recorded ///NM_181404 // GO:0030177 // positive regulation of Wnt signaling pathway // not recorded ///NM_181404 // GO:0030336 // negative regulation of cell migration // not recorded ///NM_181404 // GO:0030837 // negative regulation of actin filament polymerization // not recorded ///NM_181404 // GO:0035024 //…	NM_181404 // GO:0005634 // nucleus // not recorded ///NM_181404 // GO:0005737 // cytoplasm // not recorded ///NM_181404 // GO:0032587 // ruffle membrane // not recorded ///NM_181404 // GO:0005634 // nucleus // ---///NM_181404 // GO:0005737 // cytoplasm // ---///NM_181404 // GO:0032587 // ruffle membrane // ---///NM_181404 // GO:0032587 // ruffle membrane // inferred from electronic annotation ///…	NM_181404 // GO:0008013 // beta-catenin binding // not recorded ///NM_181404 // GO:0008013 // beta-catenin binding // ---///NM_181404 // GO:0008013 // beta-catenin binding // inferred from electronic annotation ///XM_006526584 // GO:0008013 // beta-catenin binding // not recorded ///XM_006526584 // GO:0008013 // beta-catenin binding // ---///XM_006526585 // GO:0008013 // beta-catenin binding // n…	ENSMUST00000049400 // Pfam // IPR020683 // Ankyrin repeat-containing domain///ENSMUST00000049400 // Pfam // IPR020683 // Ankyrin repeat-containing domain///ENSMUST00000049400 // Pfam // IPR021939 // Kank N-terminal motif///ENSMUST00000146647 // Pfam // IPR021939 // Kank N-terminal motif///OTTMUST00000084032 // Pfam // IPR002110 // Ankyrin repeat///OTTMUST00000084032 // Pfam // IPR002110 // Ankyri…	NM_181404///XM_006526584///XM_006526585///XM_006526586///XM_006526587///XM_006526588///XM_006526589///XM_006526590///XM_011247113	25236975	25434497	+	Q8BRZ8///Q810T9///A7MCX9///Q6AXG6///Q6PDJ3///Q8BUK3///E9Q238///E9Q944	19	Mm.260722
17218861	F5	coagulationfactorV	1.29839	up	-0.0327121	-1.70746	-0.156881	-0.275206	0.341965	-0.533605	chr1	ENSMUST00000086040	14067	U52925	GO:0007596|GO:0007599|GO:0008015|GO:0030168|GO:0005576|GO:0005615|GO:0005783|GO:0005794|GO:0016020|GO:0031091|GO:1903561|GO:0004252|GO:0005507|GO:0046872|GO:0005515	NM_007976 // GO:0007596 // blood coagulation // inferred from direct assay ///NM_007976 // GO:0007596 // blood coagulation // inferred from mutant phenotype ///NM_007976 // GO:0007596 // blood coagulation // not recorded ///NM_007976 // GO:0007599 // hemostasis // inferred from electronic annotation ///NM_007976 // GO:0008015 // blood circulation // inferred from mutant phenotype ///NM_007976 // …	NM_007976 // GO:0005576 // extracellular region // not recorded ///NM_007976 // GO:0005615 // extracellular space // inferred from direct assay ///NM_007976 // GO:0005783 // endoplasmic reticulum // not recorded ///NM_007976 // GO:0005794 // Golgi apparatus // not recorded ///NM_007976 // GO:0016020 // membrane // not recorded ///NM_007976 // GO:0031091 // platelet alpha granule // inferred from …	NM_007976 // GO:0004252 // serine-type endopeptidase activity // not recorded ///NM_007976 // GO:0005507 // copper ion binding // inferred from electronic annotation ///NM_007976 // GO:0046872 // metal ion binding // inferred from electronic annotation ///ENSMUST00000086040 // GO:0004252 // serine-type endopeptidase activity // not recorded ///ENSMUST00000086040 // GO:0005507 // copper ion bindin…	ENSMUST00000086040 // Pfam // IPR000421 // Coagulation factor 5/8 C-terminal domain///ENSMUST00000086040 // Pfam // IPR000421 // Coagulation factor 5/8 C-terminal domain///ENSMUST00000086040 // Pfam // IPR009271 // Coagulation factor V, LSPD///ENSMUST00000086040 // Pfam // IPR009271 // Coagulation factor V, LSPD///ENSMUST00000086040 // Pfam // IPR009271 // Coagulation factor V, LSPD///ENSMUST0000…	NM_007976	164151838	164220277	+	O88783///Q8C7H9	23	Mm.12900
17279167	Snora28	smallnucleolarRNA,H/ACAbox28	1.29809	up	0.322629	0.095593	0.114695	0.151089	-0.14454	-0.261691	chr12	ENSMUST00000082559	100316932	FM991909	GO:0006412|GO:0006413|GO:0006446|GO:0005737|GO:0005886|GO:0000166|GO:0003743|GO:0005525|GO:0044822	FM991909 // GO:0006412 // translation // inferred from electronic annotation ///FM991909 // GO:0006413 // translational initiation // inferred from electronic annotation ///FM991909 // GO:0006446 // regulation of translational initiation // not recorded ///FM991909 // GO:0006446 // regulation of translational initiation // inferred from electronic annotation ///FM991909 // GO:0006446 // regulatio…	FM991909 // GO:0005737 // cytoplasm // not recorded ///FM991909 // GO:0005886 // plasma membrane // not recorded ///FM991909 // GO:0005737 // cytoplasm // inferred from electronic annotation ///FM991909 // GO:0005737 // cytoplasm // ---///FM991909 // GO:0005886 // plasma membrane // inferred from electronic annotation ///FM991909 // GO:0005886 // plasma membrane // ---	FM991909 // GO:0000166 // nucleotide binding // inferred from electronic annotation ///FM991909 // GO:0003743 // translation initiation factor activity // not recorded ///FM991909 // GO:0005525 // GTP binding // inferred from electronic annotation ///FM991909 // GO:0044822 // poly(A) RNA binding // not recorded ///FM991909 // GO:0003743 // translation initiation factor activity // inferred from e…		NR_033168	111540941	111541067	+	P59325///Q05C65///Q3TQR3///Q3TKY2///Q6PHA6///Q3TT65///Q05CY6///Q05CM5///Q05CH7///Q8BVV6	10	Mm.484709///Mm.271222
17365098	Scd1	stearoyl-CoenzymeAdesaturase1	1.29799	up	0.0689847	0.0824372	0.10491	-0.131694	-0.114587	-0.271367	chr19	ENSMUST00000041331	20249	AF509567|AF509570|BC007474|BC055453|CT010171|CT010332	GO:0006629|GO:0006631|GO:0006633|GO:0006636|GO:0006641|GO:0010873|GO:0033561|GO:0034434|GO:0034435|GO:0044130|GO:0048733|GO:0050830|GO:0050872|GO:0050873|GO:0055114|GO:0070542|GO:1903699|GO:1903966|GO:0008610|GO:0005783|GO:0005789|GO:0016020|GO:0016021|GO:0030176|GO:0043231|GO:0031090|GO:0004768|GO:0005506|GO:0016491|GO:0016717|GO:0032896|GO:0046872	NM_009127 // GO:0006629 // lipid metabolic process // inferred from electronic annotation ///NM_009127 // GO:0006631 // fatty acid metabolic process // inferred from electronic annotation ///NM_009127 // GO:0006633 // fatty acid biosynthetic process // inferred from mutant phenotype ///NM_009127 // GO:0006636 // unsaturated fatty acid biosynthetic process // not recorded ///NM_009127 // GO:000664…	NM_009127 // GO:0005783 // endoplasmic reticulum // not recorded ///NM_009127 // GO:0005789 // endoplasmic reticulum membrane // not recorded ///NM_009127 // GO:0016020 // membrane // not recorded ///NM_009127 // GO:0016021 // integral component of membrane // not recorded ///NM_009127 // GO:0030176 // integral component of endoplasmic reticulum membrane // inferred from direct assay ///NM_009127…	NM_009127 // GO:0004768 // stearoyl-CoA 9-desaturase activity // inferred from direct assay ///NM_009127 // GO:0004768 // stearoyl-CoA 9-desaturase activity // inferred from genetic interaction ///NM_009127 // GO:0004768 // stearoyl-CoA 9-desaturase activity // not recorded ///NM_009127 // GO:0005506 // iron ion binding // not recorded ///NM_009127 // GO:0016491 // oxidoreductase activity // not …	ENSMUST00000041331 // Pfam // IPR005804 // Fatty acid desaturase domain	NM_009127	44394450	44407709	-	P13516///Q547C4///Q3UXG5	14	Mm.267377
17480102	Sytl2	synaptotagmin-like2	1.29797	up	-0.0132171	0.038163	0.0511525	-0.00894833	-0.121785	-0.325102	chr7	ENSMUST00000098310|ENSMUST00000107210|ENSMUST00000107211|ENSMUST00000189194|ENSMUST00000190365|ENSMUST00000190731|ENSMUST00000190837	83671	AB050742|AB057754|AB057755|AB057756|AB057757|AB057760|AB057761|AB057762|AB057763|BC138714|BC145398	GO:0006886|GO:0006887|GO:0006904|GO:0010923|GO:0016079|GO:0070257|GO:0072659|GO:0006906|GO:0017158|GO:0048791|GO:0005634|GO:0005654|GO:0005737|GO:0005794|GO:0005886|GO:0016020|GO:0019897|GO:0042470|GO:0070382|GO:0033162|GO:0001786|GO:0005509|GO:0005515|GO:0005544|GO:0005546|GO:0017137|GO:0019902|GO:0019905|GO:0030276|GO:0042043	NM_001040085 // GO:0006886 // intracellular protein transport // inferred from electronic annotation ///NM_001040085 // GO:0006887 // exocytosis // inferred from direct assay ///NM_001040085 // GO:0006887 // exocytosis // not recorded ///NM_001040085 // GO:0006904 // vesicle docking involved in exocytosis // not recorded ///NM_001040085 // GO:0010923 // negative regulation of phosphatase activity…	NM_001040085 // GO:0005634 // nucleus // not recorded ///NM_001040085 // GO:0005654 // nucleoplasm // not recorded ///NM_001040085 // GO:0005737 // cytoplasm // not recorded ///NM_001040085 // GO:0005794 // Golgi apparatus // not recorded ///NM_001040085 // GO:0005886 // plasma membrane // inferred from direct assay ///NM_001040085 // GO:0005886 // plasma membrane // not recorded ///NM_001040085 …	NM_001040085 // GO:0001786 // phosphatidylserine binding // not recorded ///NM_001040085 // GO:0005509 // calcium ion binding // not recorded ///NM_001040085 // GO:0005515 // protein binding // inferred from physical interaction ///NM_001040085 // GO:0005544 // calcium-dependent phospholipid binding // not recorded ///NM_001040085 // GO:0005546 // phosphatidylinositol-4,5-bisphosphate binding // …	ENSMUST00000107210 // Pfam // IPR000008 // C2 domain///ENSMUST00000107210 // Pfam // IPR000008 // C2 domain///ENSMUST00000107211 // Pfam // IPR000008 // C2 domain///ENSMUST00000107211 // Pfam // IPR000008 // C2 domain///ENSMUST00000190731 // Pfam // IPR000008 // C2 domain///ENSMUST00000190731 // Pfam // IPR000008 // C2 domain///ENSMUST00000190837 // Pfam // IPR000008 // C2 domain///ENSMUST0000019…	NM_001040085///NM_001040087///NM_001040088///NM_001289583///NM_001289584///NM_001289585///NM_001289586///NM_031394///NR_110348///XM_006508355///XM_006508356///XM_006508357///XM_006508358///XM_006508359///XM_006508360	90348699	90410439	+	Q99N50///Q69ZF4///Q6P216///Q3TRB4///Q3UX90///Q7TMU6	38	Mm.26751
17314476	Tmem117	transmembraneprotein117	1.2951	up	0.192383	0.178308	0.115211	-0.138656	-0.329533	-0.257852	chr15	ENSMUST00000080141	320709	BC051178	GO:0008150|GO:0005783|GO:0016020|GO:0016021|GO:0003674	NM_178789 // GO:0008150 // biological_process // no biological data available ///ENSMUST00000080141 // GO:0008150 // biological_process // no biological data available ///BC051178 // GO:0008150 // biological_process // no biological data available	NM_178789 // GO:0005783 // endoplasmic reticulum // not recorded ///NM_178789 // GO:0016020 // membrane // inferred from electronic annotation ///NM_178789 // GO:0016021 // integral component of membrane // inferred from electronic annotation ///NM_178789 // GO:0005783 // endoplasmic reticulum // inferred from electronic annotation ///NM_178789 // GO:0005783 // endoplasmic reticulum // ---///ENSM…	NM_178789 // GO:0003674 // molecular_function // no biological data available ///ENSMUST00000080141 // GO:0003674 // molecular_function // no biological data available ///BC051178 // GO:0003674 // molecular_function // no biological data available	ENSMUST00000080141 // Pfam // IPR029370 // TMEM117 protein	NM_178789	94629185	95096097	+	Q8BH18	23	Mm.74873
17374218	Lpcat4	lysophosphatidylcholineacyltransferase4	1.29503	up	0.0927399	0.239353	0.0416018	-0.138419	-0.0593147	-0.331378	chr2	ENSMUST00000028554|ENSMUST00000129503|ENSMUST00000132314|ENSMUST00000136219	99010	BC068131|BC080829	GO:0006629|GO:0006644|GO:0008152|GO:0008654|GO:0005783|GO:0016020|GO:0016021|GO:0005789|GO:0016740|GO:0016746|GO:0047166|GO:0047184|GO:0047192|GO:0071617|GO:0016747	NM_207206 // GO:0006629 // lipid metabolic process // inferred from electronic annotation ///NM_207206 // GO:0006644 // phospholipid metabolic process // not recorded ///NM_207206 // GO:0008152 // metabolic process // inferred from electronic annotation ///NM_207206 // GO:0008654 // phospholipid biosynthetic process // inferred from electronic annotation ///NM_207206 // GO:0006644 // phospholipid…	NM_207206 // GO:0005783 // endoplasmic reticulum // not recorded ///NM_207206 // GO:0016020 // membrane // not recorded ///NM_207206 // GO:0016021 // integral component of membrane // inferred from electronic annotation ///NM_207206 // GO:0005783 // endoplasmic reticulum // inferred from electronic annotation ///NM_207206 // GO:0005783 // endoplasmic reticulum // ---///NM_207206 // GO:0005789 // …	NM_207206 // GO:0016740 // transferase activity // inferred from electronic annotation ///NM_207206 // GO:0016746 // transferase activity, transferring acyl groups // inferred from electronic annotation ///NM_207206 // GO:0047166 // 1-alkenylglycerophosphoethanolamine O-acyltransferase activity // inferred from electronic annotation ///NM_207206 // GO:0047184 // 1-acylglycerophosphocholine O-acyl…	ENSMUST00000028554 // Pfam // IPR002123 // Phospholipid/glycerol acyltransferase///OTTMUST00000035928 // Pfam // IPR002123 // Phospholipid/glycerol acyltransferase	NM_207206	112239468	112247111	+	Q6NVG1	25	Mm.33438
17370735	Tnfaip6	tumornecrosisfactoralphainducedprotein6	1.29485	up	0.292767	0.196581	0.291901	-0.076067	-0.218716	-0.0808784	chr2	ENSMUST00000065927	21930	BC021155|U83903	GO:0007155|GO:0030335|GO:0050728|GO:0005615|GO:0005540	NM_009398 // GO:0007155 // cell adhesion // inferred from electronic annotation ///NM_009398 // GO:0030335 // positive regulation of cell migration // not recorded ///NM_009398 // GO:0050728 // negative regulation of inflammatory response // not recorded ///NM_009398 // GO:0050728 // negative regulation of inflammatory response // inferred from electronic annotation ///NM_009398 // GO:0050728 // …	NM_009398 // GO:0005615 // extracellular space // not recorded ///ENSMUST00000065927 // GO:0005615 // extracellular space // not recorded ///BC021155 // GO:0005615 // extracellular space // not recorded ///OTTMUST00000029578 // GO:0005615 // extracellular space // not recorded ///U83903 // GO:0005615 // extracellular space // not recorded	NM_009398 // GO:0005540 // hyaluronic acid binding // inferred from electronic annotation ///ENSMUST00000065927 // GO:0005540 // hyaluronic acid binding // inferred from electronic annotation ///BC021155 // GO:0005540 // hyaluronic acid binding // inferred from electronic annotation ///OTTMUST00000029578 // GO:0005540 // hyaluronic acid binding // inferred from electronic annotation ///U83903 // …	ENSMUST00000065927 // Pfam // IPR000538 // Link domain///ENSMUST00000065927 // Pfam // IPR000859 // CUB domain///OTTMUST00000029578 // Pfam // IPR000538 // Link domain///OTTMUST00000029578 // Pfam // IPR000859 // CUB domain	NM_009398	52038009	52056686	+	O08859///Q3USX6	23	Mm.3509
17234552	Lss	lanosterolsynthase	1.29475	up	0.0943577	0.080613	0.0699407	-0.089203	-0.0416056	-0.302729	chr10	ENSMUST00000048678|ENSMUST00000159013|ENSMUST00000159172|ENSMUST00000160671|ENSMUST00000162282|ENSMUST00000162475|ENSMUST00000162848|ENSMUST00000163049	16987	BC029082	GO:0006629|GO:0006694|GO:0006695|GO:0016125|GO:0005783|GO:0005811|GO:0016020|GO:0043231|GO:0005789|GO:0000250|GO:0016853|GO:0016866	NM_146006 // GO:0006629 // lipid metabolic process // inferred from electronic annotation ///NM_146006 // GO:0006694 // steroid biosynthetic process // inferred from electronic annotation ///NM_146006 // GO:0006695 // cholesterol biosynthetic process // not recorded ///NM_146006 // GO:0016125 // sterol metabolic process // not recorded ///NM_146006 // GO:0006695 // cholesterol biosynthetic proces…	NM_146006 // GO:0005783 // endoplasmic reticulum // inferred from electronic annotation ///NM_146006 // GO:0005811 // lipid particle // not recorded ///NM_146006 // GO:0016020 // membrane // not recorded ///NM_146006 // GO:0043231 // intracellular membrane-bounded organelle // not recorded ///NM_146006 // GO:0005789 // endoplasmic reticulum membrane // inferred from electronic annotation ///NM_14…	NM_146006 // GO:0000250 // lanosterol synthase activity // not recorded ///NM_146006 // GO:0016853 // isomerase activity // inferred from electronic annotation ///NM_146006 // GO:0016866 // intramolecular transferase activity // inferred from electronic annotation ///NM_146006 // GO:0000250 // lanosterol synthase activity // inferred from electronic annotation ///XM_006513283 // GO:0000250 // lan…	ENSMUST00000048678 // Pfam // IPR001330 // PFTB repeat///OTTMUST00000069008 // Pfam // IPR001330 // PFTB repeat///OTTMUST00000069008 // Pfam // IPR001330 // PFTB repeat///OTTMUST00000069008 // Pfam // IPR001330 // PFTB repeat	NM_146006///XM_006513283///XM_006513284///XM_006513285	76531588	76555479	+	Q8BLN5///Q8VCN8///F7BJL0	23	Mm.55075
17451987	Tpcn1	twoporechannel1	1.29373	up	0.180739	0.0921229	0.0498118	-0.125709	-0.0965575	-0.321725	chr5	ENSMUST00000046426|ENSMUST00000200708|ENSMUST00000201601|ENSMUST00000202072	252972	AF217002|BC058951	GO:0006810|GO:0006811|GO:0006816|GO:0034220|GO:0034765|GO:0055085|GO:0070588|GO:0086010|GO:0005764|GO:0005765|GO:0005768|GO:0005886|GO:0010008|GO:0016020|GO:0016021|GO:0005216|GO:0005244|GO:0005245|GO:0005262|GO:0042802|GO:0072345|GO:0005515	NM_145853 // GO:0006810 // transport // inferred from electronic annotation ///NM_145853 // GO:0006811 // ion transport // inferred from electronic annotation ///NM_145853 // GO:0006816 // calcium ion transport // not recorded ///NM_145853 // GO:0034220 // ion transmembrane transport // not recorded ///NM_145853 // GO:0034765 // regulation of ion transmembrane transport // inferred from electroni…	NM_145853 // GO:0005764 // lysosome // inferred from electronic annotation ///NM_145853 // GO:0005765 // lysosomal membrane // not recorded ///NM_145853 // GO:0005768 // endosome // inferred from electronic annotation ///NM_145853 // GO:0005886 // plasma membrane // not recorded ///NM_145853 // GO:0010008 // endosome membrane // not recorded ///NM_145853 // GO:0016020 // membrane // inferred from…	NM_145853 // GO:0005216 // ion channel activity // inferred from electronic annotation ///NM_145853 // GO:0005244 // voltage-gated ion channel activity // inferred from electronic annotation ///NM_145853 // GO:0005245 // voltage-gated calcium channel activity // not recorded ///NM_145853 // GO:0005262 // calcium channel activity // inferred from electronic annotation ///NM_145853 // GO:0042802 //…	ENSMUST00000046426 // Pfam // IPR005821 // Ion transport domain///ENSMUST00000046426 // Pfam // IPR005821 // Ion transport domain///OTTMUST00000139033 // Pfam // IPR005821 // Ion transport domain///OTTMUST00000139033 // Pfam // IPR005821 // Ion transport domain	NM_145853///XM_011248201///XR_387565///XR_387566	120534157	120588613	-	Q9EQJ0///Q3UV38	23	Mm.114054
17460665	Mgll	monoglyceridelipase	1.29362	up	0.124065	0.150062	0.063382	-0.12935	-0.0633688	-0.308037	chr6	ENSMUST00000089449|ENSMUST00000113581|ENSMUST00000113582|ENSMUST00000113585|ENSMUST00000150180|ENSMUST00000151699|ENSMUST00000163271|ENSMUST00000203608|ENSMUST00000203824|ENSMUST00000205045	23945	BC057965|DQ705065	GO:0006629|GO:0006631|GO:0006633|GO:0009966|GO:0016042|GO:0019369|GO:0030516|GO:0046464|GO:0050727|GO:0051930|GO:0060292|GO:2000124|GO:0019433|GO:0005654|GO:0005737|GO:0005829|GO:0016020|GO:0019898|GO:0030424|GO:0043196|GO:0045202|GO:0008289|GO:0016787|GO:0042803|GO:0047372|GO:0052689	NM_001166249 // GO:0006629 // lipid metabolic process // inferred from electronic annotation ///NM_001166249 // GO:0006631 // fatty acid metabolic process // inferred from electronic annotation ///NM_001166249 // GO:0006633 // fatty acid biosynthetic process // inferred from electronic annotation ///NM_001166249 // GO:0009966 // regulation of signal transduction // inferred from mutant phenotype …	NM_001166249 // GO:0005654 // nucleoplasm // not recorded ///NM_001166249 // GO:0005737 // cytoplasm // inferred from electronic annotation ///NM_001166249 // GO:0005829 // cytosol // inferred from direct assay ///NM_001166249 // GO:0016020 // membrane // inferred from electronic annotation ///NM_001166249 // GO:0019898 // extrinsic component of membrane // inferred from direct assay ///NM_001166…	NM_001166249 // GO:0008289 // lipid binding // not recorded ///NM_001166249 // GO:0016787 // hydrolase activity // not recorded ///NM_001166249 // GO:0042803 // protein homodimerization activity // not recorded ///NM_001166249 // GO:0047372 // acylglycerol lipase activity // inferred from direct assay ///NM_001166249 // GO:0047372 // acylglycerol lipase activity // inferred from mutant phenotype …	ENSMUST00000089449 // Pfam // IPR022742 // Serine aminopeptidase, S33///ENSMUST00000113581 // Pfam // IPR022742 // Serine aminopeptidase, S33///ENSMUST00000113582 // Pfam // IPR022742 // Serine aminopeptidase, S33///ENSMUST00000113585 // Pfam // IPR022742 // Serine aminopeptidase, S33///ENSMUST00000150180 // Pfam // IPR022742 // Serine aminopeptidase, S33///ENSMUST00000163271 // Pfam // IPR022742…	NM_001166249///NM_001166250///NM_001166251///NM_011844///XM_011241332	88724412	88828360	+	O35678///Q3UFN1///Q3UFX6///E9Q3B9///D3YYS6	35	Mm.272197
17541901	Rbmx	RNAbindingmotifprotein,Xchromosome	1.29354	up	0.217973	0.138342	0.0962827	-0.0665801	-0.277375	-0.275039	chrX	ENSMUST00000098470|ENSMUST00000114726|ENSMUST00000114730|ENSMUST00000133346|ENSMUST00000140384|ENSMUST00000143310	19655	BC003710	GO:0000381|GO:0001649|GO:0006351|GO:0006366|GO:0006376|GO:0006397|GO:0006509|GO:0008380|GO:0045893|GO:0045944|GO:0071347|GO:0005615|GO:0005634|GO:0005681|GO:0005719|GO:0016020|GO:0030529|GO:0044530|GO:0070062|GO:0071013|GO:0000166|GO:0001047|GO:0003676|GO:0003682|GO:0003723|GO:0003727|GO:0003729|GO:0044822|GO:0005515	NM_001166623 // GO:0000381 // regulation of alternative mRNA splicing, via spliceosome // not recorded ///NM_001166623 // GO:0001649 // osteoblast differentiation // not recorded ///NM_001166623 // GO:0006351 // transcription, DNA-templated // inferred from electronic annotation ///NM_001166623 // GO:0006366 // transcription from RNA polymerase II promoter // not recorded ///NM_001166623 // GO:00…	NM_001166623 // GO:0005615 // extracellular space // not recorded ///NM_001166623 // GO:0005634 // nucleus // not recorded ///NM_001166623 // GO:0005681 // spliceosomal complex // inferred from electronic annotation ///NM_001166623 // GO:0005719 // nuclear euchromatin // not recorded ///NM_001166623 // GO:0016020 // membrane // not recorded ///NM_001166623 // GO:0030529 // ribonucleoprotein compl…	NM_001166623 // GO:0000166 // nucleotide binding // inferred from electronic annotation ///NM_001166623 // GO:0001047 // core promoter binding // not recorded ///NM_001166623 // GO:0003676 // nucleic acid binding // inferred from electronic annotation ///NM_001166623 // GO:0003682 // chromatin binding // not recorded ///NM_001166623 // GO:0003723 // RNA binding // not recorded ///NM_001166623 // …	ENSMUST00000098470 // Pfam // IPR000504 // RNA recognition motif domain///ENSMUST00000098470 // Pfam // IPR012604 // RBM1CTR///ENSMUST00000114726 // Pfam // IPR000504 // RNA recognition motif domain///ENSMUST00000114726 // Pfam // IPR012604 // RBM1CTR///ENSMUST00000114730 // Pfam // IPR000504 // RNA recognition motif domain///ENSMUST00000114730 // Pfam // IPR012604 // RBM1CTR///ENSMUST00000133346…	NM_001166623///NM_011252///NR_029425///XR_878097///XR_878098	57383348	57393036	-	Q9WV02///A2AFI3///A2AFI4///S4R1F6	18	Mm.28275
17445596	Grm3	glutamatereceptor,metabotropic3	1.29235	up	0.00466347	0.0917784	0.0797465	-0.15019	-0.015075	-0.290248	chr5	ENSMUST00000004076	108069	BC111891|BC113170	GO:0007165|GO:0007186|GO:0019233|GO:0035249|GO:0050804|GO:0051930|GO:0051966|GO:0007196|GO:0005886|GO:0005887|GO:0014069|GO:0016020|GO:0016021|GO:0030424|GO:0042734|GO:0043005|GO:0043197|GO:0045211|GO:0048786|GO:0097449|GO:0001641|GO:0004871|GO:0004930|GO:0005246|GO:0001642	NM_181850 // GO:0007165 // signal transduction // inferred from electronic annotation ///NM_181850 // GO:0007186 // G-protein coupled receptor signaling pathway // inferred from electronic annotation ///NM_181850 // GO:0019233 // sensory perception of pain // traceable author statement ///NM_181850 // GO:0035249 // synaptic transmission, glutamatergic // traceable author statement ///NM_181850 //…	NM_181850 // GO:0005886 // plasma membrane // inferred from direct assay ///NM_181850 // GO:0005887 // integral component of plasma membrane // not recorded ///NM_181850 // GO:0014069 // postsynaptic density // inferred from direct assay ///NM_181850 // GO:0016020 // membrane // inferred from electronic annotation ///NM_181850 // GO:0016021 // integral component of membrane // inferred from elect…	NM_181850 // GO:0001641 // group II metabotropic glutamate receptor activity // inferred from direct assay ///NM_181850 // GO:0001641 // group II metabotropic glutamate receptor activity // not recorded ///NM_181850 // GO:0004871 // signal transducer activity // inferred from electronic annotation ///NM_181850 // GO:0004930 // G-protein coupled receptor activity // inferred from electronic annota…	ENSMUST00000004076 // Pfam // IPR001828 // Receptor, ligand binding region///ENSMUST00000004076 // Pfam // IPR011500 // GPCR, family 3, nine cysteines domain///ENSMUST00000004076 // Pfam // IPR017978 // GPCR family 3, C-terminal///OTTMUST00000134901 // Pfam // IPR001828 // Receptor, ligand binding region///OTTMUST00000134901 // Pfam // IPR011500 // GPCR, family 3, nine cysteines domain///OTTMUST0…	NM_181850	9485236	9725352	-	Q9QYS2///Q6PAT5	23	Mm.318966
17466101	Slc37a3	solutecarrierfamily37(glycerol-3-phosphatetransporter),member3	1.29153	up	0.194307	0.132886	0.177416	-0.182316	-0.0977152	-0.191666	chr6	ENSMUST00000090243|ENSMUST00000200771|ENSMUST00000200961|ENSMUST00000200969|ENSMUST00000201208|ENSMUST00000201448|ENSMUST00000202204|ENSMUST00000202400|ENSMUST00000202714|ENSMUST00000202749|ENSMUST00000202952	72144	BC005744|BC099673|BC100391	GO:0006810|GO:0006820|GO:0008643|GO:0055062|GO:0055085|GO:0035435|GO:0016020|GO:0016021|GO:0005215|GO:0015315	NM_028123 // GO:0006810 // transport // inferred from electronic annotation ///NM_028123 // GO:0006820 // anion transport // not recorded ///NM_028123 // GO:0008643 // carbohydrate transport // inferred from electronic annotation ///NM_028123 // GO:0055062 // phosphate ion homeostasis // not recorded ///NM_028123 // GO:0055085 // transmembrane transport // not recorded ///NM_028123 // GO:0006820 …	NM_028123 // GO:0016020 // membrane // inferred from electronic annotation ///NM_028123 // GO:0016021 // integral component of membrane // not recorded ///NM_028123 // GO:0016021 // integral component of membrane // ---///NM_028123 // GO:0016021 // integral component of membrane // inferred from electronic annotation ///XM_006506658 // GO:0016020 // membrane // inferred from electronic annotation…	NM_028123 // GO:0005215 // transporter activity // inferred from electronic annotation ///NM_028123 // GO:0015315 // organophosphate:inorganic phosphate antiporter activity // not recorded ///NM_028123 // GO:0015315 // organophosphate:inorganic phosphate antiporter activity // ---///XM_006506658 // GO:0005215 // transporter activity // inferred from electronic annotation ///XM_006506658 // GO:001…	ENSMUST00000090243 // Pfam // IPR011701 // Major facilitator superfamily///ENSMUST00000202400 // Pfam // IPR011701 // Major facilitator superfamily///OTTMUST00000139184 // Pfam // IPR011701 // Major facilitator superfamily///OTTMUST00000139190 // Pfam // IPR011701 // Major facilitator superfamily	NM_028123///XM_006506658///XM_006506659///XM_006506661///XM_006506663///XM_006506664///XM_006506665///XM_006506666///XM_006506667///XM_011241477	39334770	39377707	-	Q3TIT8///A0A0J9YU14///A0A0J9YV99///A0A0J9YUL8///A0A0J9YUS3///A0A0J9YV97///A0A0J9YVF5///A0A0J9YUP6///Q99JR0	26	Mm.482167
17213978	Vwc2l	vonWillebrandfactorCdomain-containingprotein2-like	1.2902	up	-0.0608873	0.137313	0.0855453	0.110181	0.04461	-0.282055	chr1	ENSMUST00000053922|ENSMUST00000159205|ENSMUST00000161937|ENSMUST00000162182	320460	AB374230|BC094541|EF552208|EF552209|EF552210	GO:0007275|GO:0030514|GO:0045666|GO:0005576|GO:0005615|GO:0030054|GO:0032281|GO:0045202|GO:0003674	NM_001310658 // GO:0007275 // multicellular organismal development // inferred from electronic annotation ///NM_001310658 // GO:0030514 // negative regulation of BMP signaling pathway // inferred from genetic interaction ///NM_001310658 // GO:0045666 // positive regulation of neuron differentiation // inferred from direct assay ///NM_177164 // GO:0007275 // multicellular organismal development //…	NM_001310658 // GO:0005576 // extracellular region // inferred from electronic annotation ///NM_001310658 // GO:0005615 // extracellular space // inferred from direct assay ///NM_001310658 // GO:0030054 // cell junction // inferred from electronic annotation ///NM_001310658 // GO:0032281 // AMPA glutamate receptor complex // inferred from direct assay ///NM_001310658 // GO:0045202 // synapse // i…	NM_001310658 // GO:0003674 // molecular_function // no biological data available ///NM_177164 // GO:0003674 // molecular_function // no biological data available ///XM_006496063 // GO:0003674 // molecular_function // no biological data available ///XM_006496064 // GO:0003674 // molecular_function // no biological data available ///XR_373257 // GO:0003674 // molecular_function // no biological dat…	ENSMUST00000162182 // Pfam // IPR001007 // VWFC domain///OTTMUST00000065895 // Pfam // IPR001007 // VWFC domain	NM_001310658///NM_177164///XM_006496063///XM_006496064///XR_373257	70725715	70885397	+	Q505H4	27	Mm.360649///Mm.489567
17513176	Tmem170	transmembraneprotein170	1.28966	up	0.144763	-0.00584777	0.186057	-0.180926	-0.0564359	-0.180939	chr8	ENSMUST00000034431	66817	BC139377|BC145964	GO:0008150|GO:0016020|GO:0016021|GO:0005575|GO:0003674	NM_025781 // GO:0008150 // biological_process // no biological data available ///XM_006531291 // GO:0008150 // biological_process // no biological data available ///ENSMUST00000034431 // GO:0008150 // biological_process // no biological data available ///BC139377 // GO:0008150 // biological_process // no biological data available ///BC145964 // GO:0008150 // biological_process // no biological da…	NM_025781 // GO:0016020 // membrane // inferred from electronic annotation ///NM_025781 // GO:0016021 // integral component of membrane // inferred from electronic annotation ///NM_025781 // GO:0005575 // cellular_component // no biological data available ///XM_006531291 // GO:0016020 // membrane // inferred from electronic annotation ///XM_006531291 // GO:0016021 // integral component of membran…	NM_025781 // GO:0003674 // molecular_function // no biological data available ///XM_006531291 // GO:0003674 // molecular_function // no biological data available ///ENSMUST00000034431 // GO:0003674 // molecular_function // no biological data available ///BC139377 // GO:0003674 // molecular_function // no biological data available ///BC145964 // GO:0003674 // molecular_function // no biological da…	ENSMUST00000034431 // Pfam // IPR019334 // Transmembrane protein 170	NM_025781///XM_006531291	111864898	111876675	-	Q9D342	16	Mm.345350
[truncated: 179 more rows]

## Sheet: Tab3
Tab 3. Genes with different expression in the mPFC of Clock∆19/∆19 versus WT mice after MI
Note that the expression values for all conditions (baseline (BL), myocardial infarction (MI), heart failure (HF)) are provided, normalized data
Transcripts Cluster ID	Gene Symbol	Gene Description	Fold Change ([Clock MI] vs [WT MI])	Regulation ([Clock MI] vs [WT MI])	[Clock HF]	[Clock MI]	[Clock BL]	[WT HF]	[WT MI]	[WT BL]	ChromosomeNumber	ensembltranscript	entrezgene	genbank	GO(Avadis)	GO_biological_process	GO_cellular_component	GO_molecular_function	protein_domains	refseq	start	stop	strand	swissprot	total_probes	unigene
17413061	Gm17167|Gm29964	predictedgene17167|predictedgene,29964	3.08071	up	1.8778	1.34668	2.00852	-0.111974	-0.276584	-0.137841	chr4	ENSMUST00000169242	102640144///102631690							XM_006538396///XM_006538401	42206998	42242078	+		12
[truncated: 311 more rows]

## Sheet: Tab4
Tab 4. Genes with different expression in the hippocampus of Clock∆19/∆19 versus WT mice after MI
[truncated: 455 more rows]

## Sheet: Tab5
Tab 5. Genes that have different expression in the mPFC of Clock∆19/∆19 versus WT mice, that converge in heart failure
[truncated: 66 more rows]

[truncated: 1 more sheets: Tab6]
